# Supplementary material for: Involvement of POMC neurons in LEAP2 regulation of food intake and body weight
Source: Front Endocrinol (Lausanne). 2022 Oct 28;13:932761. doi: 10.3389/fendo.2022.932761 (PMC9650057; doi:10.3389/fendo.2022.932761)
Supplement: Supplementary file 3 [file Table_2.xlsx]

## Sheet: Figure 2 A
AAV-GFP	AAV-LEAP2
1.47413	1.25219
1.18712	1.89596
1.19341	1.41585
0.859737	1.95975
0.458731	2.10381
0.826864	1.61777
		Ct	Ct	ΔCt	ΔΔCt	2−ΔΔCt
		Target	Ref
		Leap2	Gapdh				Normalization
AAV-GFP	1	29.0949	17.8542	11.6688	-0.652229	1.57159	1.47413
AAV-GFP	2	29.4073	17.7319	11.9812	-0.339828	1.26561	1.18712
AAV-GFP	3	29.3996	17.3866	11.9736	-0.347451	1.27231	1.19341
AAV-GFP	4	29.8728	17.5595	12.4467	0.125672	0.916577	0.859737
AAV-GFP	5	30.779	17.3232	13.353	1.03192	0.48906	0.458731
AAV-GFP	6	29.929	16.7007	12.503	0.181918	0.88153	0.826864
AAV-LEAP2	1	29.2135	17.5448	11.9042	-0.416817	1.33498	1.25219
AAV-LEAP2	2	28.6151	17.24	11.3058	-1.01529	2.02131	1.89596
AAV-LEAP2	3	29.0363	17.5984	11.727	-0.594033	1.50946	1.41585
AAV-LEAP2	4	28.5673	17.1208	11.258	-1.06303	2.08932	1.95975
AAV-LEAP2	5	28.465	17.0305	11.1557	-1.16537	2.2429	2.10381
AAV-LEAP2	6	28.844	17.3215	11.5347	-0.786367	1.72473	1.61777

## Sheet: Figure 2 B
AAV-GFP	AAV-LEAP2
28.2449	239.908
52.4659	245.923
35.5179	135.737
44.0847	144.738

## Sheet: Figure 2 C
AAV-GFP	AAV-LEAP2
3.995	3.36333
3.985	3.68667
3.52667	3.39167
3.895	3.17833
4.06	3.495
4.175	3.73167
3.50833	3.18167
3.41667	2.96833

## Sheet: Figure 2 D
	AAV-GFP								AAV-LEAP2
0	22.9	23.9	22.1	21.8	22.46	22.53	22.69	22	22.82	22.73	22.9	21.74	22.12	23.22	21.96	22.22
1	23.54	24.6	23.63	23.3	22.3	23.2	23.9	22.8	23.02	23.93	23.02	23.96	23.1	22.9	22.88	23.1
2	24.2	25.64	24.82	24.3	23.7	24.5	25.35	23.3	23.6	24.8	24.28	24.78	24.43	23.86	23.69	23.6
3	25.1	27.42	25.58	24.97	25.58	23.85	25.06	24.28	23.82	24.72	24.79	24.68	24.4	24.2	23.9	24.3
4	25.12	28.4	25.58	24.2	27.96	25.6	25.9	25.04	24.36	24.8	24.48	24.9	25.85	23.78	24.3	25.01
5	29.02	29.38	27.14	25.28	28.08	26.54	26.46	25.37	25.22	24.96	24.41	25.62	25.32	24.7	24.48	25.2
6	30.3	29.04	29.74	27.17	29.3	28.57	25.9	26.57	25.81	25.05	24.98	25.84	25.45	25.34	24.52	26.31
7	30.6	30.3	30.1	26.11	30.75	27.21	28.1	28.02	25.38	24.5	23.75	26.38	25.89	26.2	26.2	26.12
8	32.4	32.3	31.53	25.74	32.31	28.62	29.27	28.7	26.15	24.07	23.78	27.78	26.7	27.13	27.85	25.86
9	33.15	28.58	32.5	27.24	31.58	30.2	29.02	31.1	26.6	26.4	24.3	27.65	26.13	26.92	27.62	27.08
10	34.31	30.46	31.66	26.52	32.45	30.45	30.2	29.67	26.26	27.16	24.1	27.18	27.23	26.78	28.3	27.09
11	33.6	29.92	33.7	27.39	32.42	30.52	29.8	30.6	26.58	27.2	24.8	24.8	27.67	27.12	29	27.56
12	33.38	31.15	33.7	27.52	32.58	32.08	32.2	31.24	25.03	27.4	25.18	24.91	28.3	28	29.37	27.5

## Sheet: Figure 2 E
	AAV-GFP								AAV-LEAP2
0	0.185	1.033	0.501	1.053	1.545	1.481			1.46	0.084	0.836	1.168	1.105	1.268
11	2.943	2.864	3.626	2.483	5.077	2.725	4.896	2.473	1.379	1.539	1.848	1.891	1.688	3.012	1.961	1.651

## Sheet: Figure 2 F
	AAV-GFP								AAV-LEAP2
0	14.212	19.552	17.522	18.266	20.496	17.667			18.088	20.506	20.204	17.819	16.965	17.802
11	21.446	21.671	20.545	19.366	20.59	21.55	21.461	20.749	19.099	20.132	19.498	20.577	21.415	20.767	20.708	19.417

## Sheet: Figure 2 H
	AAV-GFP								AAV-LEAP2
eWAT	0.38	0.57	0.42	0.66	0.51	0.38	0.5	0.39	0.33	0.25	0.23	0.29	0.31	0.4	0.23	0.26
iWAT	0.47	0.49	0.33	0.39	0.31	0.3	0.32	0.22	0.22	0.18	0.29	0.25	0.2	0.2	0.24	0.28
iBAT	0.48	0.3	0.19	0.2	0.35	0.18	0.34	0.28	0.25	0.22	0.2	0.22	0.22	0.25	0.2	0.25
Liver	1.49	1.35	1.22	1.38	1.26	1.08	1.52	1.15	1.12	1.25	1.22	1.19	1.15	1.2	1.28	1.27

## Sheet: Figure 2 J
	AAV-GFP	AAV-LEAP2
0	0	0
1	0	7.69
2	2.38	39.74
3	11.9	32.69
4	21.43	14.74
5	40.48	4.49
6	16.67	0.64
>6	7.14	0

## Sheet: Figure 2 K
AAV-GFP	AAV-LEAP2
3.94717	2.41032
3.89799	2.43757
4.09855	2.31133
5.26197	2.31134
4.38103	1.59131

## Sheet: Figure 2 M
	AAV-GFP							AAV-LEAP2
0	77.4	100.8	81	73.8	90	54	115.2	120.6	82.8	97.2	108	91.8	57.6	63
15	405	318.6	311.4	340.2	322.2	244.8	243	273.6	316.8	363.6	234	293.4	302.4	250.2
30	324	250.2	291.6	257.4	361.8	248.4	210.6	216	226.8	271.8	210.6	219.6	255.6	268.2
60	253.8	160.2	201.6	185.4	187.2	214.2	167.4	151.2	241.2	169.2	181.8	135	216	214.2
120	133.2	158.4	136.8	127.8	115.2	86.4	136.8	113.4	91.8	142.2	117	86.4	100.8	79.2

[truncated: 7 more sheets: Figure 2 N, Figure 2 O, Figure 2 P, Figure 2 Q, Figure 2 R, Figure 2 S, Figure 2 T]
