# Supplementary material for: Involvement of POMC neurons in LEAP2 regulation of food intake and body weight
Source: Front Endocrinol (Lausanne). 2022 Oct 28;13:932761. doi: 10.3389/fendo.2022.932761 (PMC9650057; doi:10.3389/fendo.2022.932761)
Supplement: Supplementary file 4 [file Table_3.xlsx]

## Sheet: Figure 3 B
	AAV-GFP+Saline						AAV-GFP+Ghrelin						AAV-LEAP2+Saline						AAV-LEAP2+Ghrelin
0	0	0	0	0	0	0	0	0	0	0	0	0	0	0	0	0	0	0	0	0	0	0	0	0
1	0.411831	-1.79708	1.64732	1.08574	-2.80794	-0.89854	0.252616	0.396969	-2.74269	-1.01047	-2.02093	-0.83003	-0.51834	-5.86124	0.079745	-5.54226	-3.66826	-0.27911	-1.33118	-2.9044	-1.93626	-4.03388	-2.09762	-1.29084
2	-2.24635	-2.13403	1.49757	0.187196	-0.63647	-0.56159	0.252616	-1.26308	-1.94875	-1.58787	-0.32479	0.685673	-3.50877	-5.66188	-0.55821	-5.18341	-3.0303	0.239234	-1.00847	-4.75998	0.161355	-2.01694	2.1783	-3.50948
3	-1.49757	1.0483	1.42269	1.79708	-0.26207	0.037439	1.01047	1.19091	0.649585	2.92313	1.73223	0.396969	-0.31898	-6.57895	0.358852	-3.42903	-4.30622	2.15311	-2.58169	-2.09762	-2.50101	0.242033	-3.71117	0.242033
4	0.187196	0.112317	-0.07488	3.93111	-0.41183	0.074878	3.35619	1.69614	0.288704	3.9336	1.58787	0.793937	-1.43541	-2.99043	3.0303	-2.23285	-2.95056	1.11643	-1.81525	-2.25898	-3.14643	0.403388	-3.06575	1.16983
5	-0.29951	-0.44927	0.187196	1.0483	-0.26207	-1.94684	1.8044	1.26308	-0.36088	1.40743	1.22699	1.04655	-1.99362	-8.25359	2.23285	-3.78788	-3.74801	0.318979	-1.21017	-4.11456	-0.12102	-2.9044	0.564744	-1.08915
6	-0.37439	1.42269	2.35867	1.68476	2.73306	0.486709	1.33526	2.34572	2.09311	4.47492	2.09311	0.649585	-0.63796	-5.0638	0.717703	-5.02392	-2.39234	5.3429	-0.92779	-3.54982	-0.7261	-0.96813	1.57322	0.36305
7	-0.56159	1.42269	1.79708	3.4444	1.98428	-1.0483	0.721761	1.26308	1.66005	5.26886	3.53663	0.613497	-0.91707	-6.57895	1.99362	-5.02392	-2.55183	4.58533	-3.02541	-2.50101	0.080678	-1.08915	1.4522	-0.84712
8	0.973418	1.79708	0.187196	3.74392	1.08574	0.074878	1.66005	1.73223	3.96969	6.82064	3.96969	2.49008	-1.71451	-4.38596	3.26954	-3.50877	-2.55183	10.6858	-3.67084	-1.49254	-0.32271	-1.21017	-0.08068	-1.00847
9	3.07001	2.95769	3.21977	4.04343	1.83452	0.074878	4.33057	2.38181	6.60411	7.83111	4.90798	3.82533	1.07655	-2.7512	1.83413	-2.63158	-2.47209	12.7193	-2.62203	0.726099	0.322711	1.12949	0.564744	-1.65389
10	1.87196	3.29465	4.64246	3.18233	3.10745	-0.6739	4.33057	2.20137	5.70191	7.72284	4.61927	3.68098	-0.51834	-2.47209	2.95056	-1.31579	-2.39234	11.882	-1.73457	1.37152	1.12949	2.74304	0.161355	-0.84712
11	3.36952	-1.38525	3.85623	2.80794	1.60988	-1.0483	3.96969	2.16528	4.98015	6.45976	4.98015	5.84626	-2.11324	-3.4689	3.0303	-4.54545	-5.14354	9.48963	-2.78338	0.322711	4.19524	2.21864	-1.16983	1.77491
12	2.84538	1.68476	5.99027	2.54586	1.7222	-0.93598	6.60411	0.721761	5.41321	7.5424	3.53663	5.30494	0.119617	-5.0638	1.43541	-5.02392	-4.94418	14.3541	-2.54135	-2.09762	2.09762	0	0.968132	-0.04034
13	3.59416	4.56758	4.41782	4.38038	1.57245	0.935979	6.82064	3.6088	6.13497	6.89282	6.20714	5.41321	0.398724	-2.67145	3.42903	-2.79107	-2.15311	12.8788	-2.42033	1.73457	2.01694	1.29084	0.806777	1.2505

## Sheet: Figure 3 C
	AAV-GFP+Saline						AAV-GFP+Ghrelin
0	0	0	0	0	0	0	0	0	0	0	0	0
1	0.99	2.92	3.42	2.29	4.26	3.54	2.13	6.11	3.19	5.68	5.68	3.79
2	2.89	6.33	6.78	5.25	7.99	8.05	6.15	10.17	6.71	10.49	10.2	7.76
3	6.02	11.11	11.57	8.71	13.6	12.95	10.55	15.27	10.46	14.2	16	12.31
4	8.76	14.75	15.12	12.95	17.99	17.59	14.97	20.02	13.75	17.63	21.13	17.11
5	12.33	17.72	18.82	17.06	21.9	21.48	19.46	25.23	19.67	21.54	25.38	20.8
6	15.41	21.76	22.41	21.34	27.01	26.43	23.58	29.73	24.04	25.71	29.99	24.91
7	19.88	26.56	26.38	25.22	31.93	29.86	29.76	33.97	29.66	29.33	33.27	28.17
8	23.42	31.14	29.81	28.6	35.49	33.74	33.74	37.86	35.42	33.67	38.48	32.59
9	27.42	35.61	33.23	31.72	39.87	38	38.42	41.95	41.13	38.16	43.3	36.32
10	32.43	41.2	37.31	35.1	44.01	42.62	43.85	46.84	47.43	42.67	47.8	40.06
11	37.36	46.22	40.9	38.68	46.31	45.92	48.08	51.54	52.83	47	51.83	43.16
12	41.72	51.01	44.74	42.94	52.41	49.98	53.02	55.63	58.79	51.73	56.96	46.48
13	46.19	56.22	48.57	47.4	56.64	54.71	58.7	60.05	63.5	56.39	62.02	50.37

## Sheet: Figure 3 D
	AAV-LEAP2+Saline						AAV-LEAP2+Ghrelin
0	0	0	0	0	0	0	0	0	0	0	0	0
1	3.65	4.07	3.52	2.89	3.36	3.7	4.36	3.35	4.19	3.66	4.01	3.31
2	7.77	6.86	6.52	5.44	6.85	6.81	8.61	7.17	7.94	7.75	7.7	6.77
3	14.55	11.47	10.05	9.96	11.23	11.28	12.86	11.39	11.73	11.9	11.64	10.61
4	16.8	15.78	13.13	13.54	15.28	15.57	16.41	15.4	15.49	15.01	15.38	14.45
5	20.84	20.69	16.73	17.5	19.7	19.5	20.28	18.98	19.04	18.3	18.75	17.94
6	23.86	24.14	19.42	21.75	23.45	23.06	24.49	23.04	22.37	22.1	22.51	21.51
7	27.71	28.51	22.77	26.18	25.93	26.44	27.8	25.15	26.55	25	26.6	25.18
8	29.19	32.61	25.94	29.45	29.69	29.67	32.05	28.75	30.41	28.55	30.02	29.08
9	29.56	36.05	29.13	32.95	32.84	32.77	36.13	32.74	34.54	31.89	33.58	33.01
10	33.23	40.03	32.63	36.48	37.5	36.66	39.93	36.71	38.57	34.24	37.3	36.43
11	36.44	44.01	35.81	39.87	40.12	40.04	42.82	40.33	41.83	38.14	40.48	40.26
12	39.85	47.93	39.01	43.13	44.12	43.54	46.57	44.04	45.78	41.89	44.33	44.79
13	43.54	49.19	42.5	47.26	47.68	46.54	50.26	48.44	49.55	45.91	48.53	48.65

## Sheet: Figure 3 E
	AAV-GFP+Saline						AAV-GFP+Ghrelin						AAV-LEAP2+Saline						AAV-LEAP2+Ghrelin
0	0	0	0	0	0	0	0	0	0	0	0	0	0	0	0	0	0	0	0	0	0	0	0	0
1	-3.95381	0.489853	2.86914	-5.03849	-7.10287	0.69979	-1.59179	-5.12911	-1.02582	-0.10612	-0.88433	1.62717	0.346554	0	-7.54717	-1.46323	-5.96843	-2.84944	-0.1525	0.953107	-5.79489	0	0	1.29623
2	-2.97411	-2.09937	1.53954	-0.83975	-1.81945	-0.90973	-1.9809	-3.14821	-1.55642	0.247612	0.424478	1.16732	-0.6161	-0.57759	-4.04313	-3.61956	-3.00347	-1.38621	-1.1056	-1.67747	-4.49867	-0.95311	-1.29623	-2.74495
3	-0.94472	-0.17495	1.29461	-0.52484	0.454864	0.384885	-0.35373	-1.30881	2.82985	0.88433	5.44747	1.30881	-0.50058	0.346554	-3.27301	-3.38853	-2.11783	-0.50058	-1.94434	-0.64811	-1.98246	-1.67747	-1.02936	-4.19367
4	-0.69979	0.944717	-0.10497	0.069979	-0.97971	0.769769	1.20269	0.070746	1.37955	0.707464	6.15494	1.83941	1.15518	0.616095	-3.65807	-1.03966	-3.46554	-0.88564	-2.85932	1.90621	-3.35494	1.48685	0.571864	-2.21121
5	-0.90973	3.07908	-0.97971	-0.52484	-1.6795	-0.06998	2.82985	4.70463	4.59851	-0.28299	2.47612	1.34418	1.34771	1.00116	0	-0.30805	-2.54139	-0.96265	-4.84178	2.74495	0	3.73618	3.54556	-4.80366
6	-0.38488	1.74947	0.804759	0.069979	0.349895	1.04968	3.32508	3.00672	3.18359	1.80403	1.27344	2.97135	1.34771	1.9253	-0.77012	-3.96611	0.346554	1.03966	1.5631	0.762486	-2.17308	3.81243	1.06748	-2.6687
7	-0.24493	3.0091	1.46956	-0.62981	0	2.37929	2.37	2.26388	5.16448	2.75911	2.9006	4.52777	2.07932	3.15749	-1.2707	-4.15864	-1.42472	2.04082	0.80061	-0.41937	-1.33435	1.94434	1.67747	-1.29623
8	1.85444	2.72918	2.97411	-0.87474	0.139958	1.74947	1.76866	2.68836	4.24478	4.98762	3.39583	3.60806	2.81094	2.84944	-2.07932	-4.15864	-0.77012	0.115518	3.50743	-2.21121	1.02936	1.21998	2.59245	0.762486
9	1.0147	2.86914	3.60392	1.29461	1.3296	2.72918	2.15776	2.97135	2.82985	4.95225	0.707464	5.19986	3.8506	1.38621	-1.34771	-4.08163	-0.38506	1.54024	-0.72436	-0.38124	0.571864	4.2318	2.89745	2.05871
10	2.86914	3.60392	1.25962	1.39958	3.14906	2.30931	0.141493	1.87478	6.72091	0.813583	4.3509	4.24478	4.38968	3.2345	-3.38853	-6.12245	-0.80863	1.46323	0	-1.52497	-1.44872	5.14678	2.85932	0.838734
11	4.12876	2.44927	1.3296	1.88943	2.09937	3.04409	0.707464	4.24478	4.70463	5.44747	1.20269	5.37672	2.92645	3.31151	-1.84829	-4.15864	2.00231	1.9253	0.762486	0.762486	1.2581	2.28746	3.20244	2.05871
12	1.60952	3.18404	2.09937	3.84884	3.60392	3.324	2.12239	3.32508	7.11001	6.08419	2.68836	3.53732	2.04082	1.9253	-1.69426	-2.84944	1.77127	3.38853	2.40183	1.52497	0.304994	2.97369	1.86809	2.8212
13	2.09937	3.81386	2.83415	2.55423	1.6795	3.14906	1.69791	2.37	6.57941	6.43792	3.04209	4.06792	1.57875	3.15749	-1.2707	-2.42588	3.27301	2.07932	3.54556	1.06748	0.190621	3.96493	2.78307	2.78307

## Sheet: Figure 3 F
	AAV-GFP+Saline						AAV-GFP+Ghrelin
0	0	0	0	0	0	0	0	0	0	0	0	0
1	5.63	4.19	3.42	3.94	4.36	3.58	4.31	4.46	4.28	4.13	3.47	3.81
2	11.1	8.66	6.95	7.82	8.66	6.2	7.48	8.98	8.59	9.08	7.48	8.05
3	14.42	13.97	10.71	12.1	13.27	9.06	11.36	13.57	13.92	15.51	12.99	12.13
4	17.92	17.76	14.11	16.15	17.66	12.87	16.9	17.59	18.11	20.54	18.19	17.34
5	22.34	21.66	17.57	19.54	20.74	17.1	21.24	21.43	22.16	23.94	21.84	21.37
6	26.74	24.91	21.03	23.72	25.63	20.98	25.61	25.87	26.6	29.34	27.36	26.7
7	30.4	28.85	25.16	28.07	27.57	24.57	30.25	30.99	30.14	32.91	31.36	30.43
8	33.45	32.89	29.27	32.03	29.57	28.39	34.21	34.95	35.94	38.15	38.56	35.38
9	36.87	37.2	33.76	35.8	31.62	31.76	38.28	39.31	41.14	42.96	43.66	40.8
10	40.08	41.43	37.08	39.57	35.18	35.25	42.11	43.35	45.6	47.12	48.41	45.33
11	42.67	44.85	41.31	43.87	37.92	38.49	48.21	48.26	49.05	50.62	52.14	48.7
12	47.85	49	45.14	48.54	42.23	42.04	53.79	53.54	52.99	55.32	56.64	53.81
13	53.57	52.91	49.05	52.76	46.59	45.66	58.55	59.32	57.78	60.62	61.77	57.85

## Sheet: Figure 3 G
	AAV-LEAP2+Saline						AAV-LEAP2+Ghrelin
0	0	0	0	0	0	0	0	0	0	0	0	0
1	2.19	3.3	3.36	4.1	3.62	3.6	4.06	3.56	3.45	3.23	3.99	4.6
2	5.93	6.84	7.54	7.71	7.1	6.65	8	7.07	7.62	7.12	8.14	8.75
3	10.09	10.7	11.88	11.85	10.81	10.69	12.11	10.97	11.43	10.64	13.01	11.79
4	13.95	14.2	14.92	15.09	14.44	14.15	15.79	13.87	15.47	14.55	16.21	15.35
5	16.68	17.35	18.16	18.16	17.99	17.66	19.52	16.59	19.05	18.51	19.97	19.35
6	19.87	20.43	21.69	21.99	21.52	21.58	23.41	19.9	23.25	22.64	23.27	23.13
7	24.06	23.68	26.07	24.69	25.06	25.22	27.15	23.51	27.35	25.52	27.14	28.54
8	27.25	27.18	30.06	28.42	29.26	29.49	31.22	27.09	31.24	29.7	31.56	32.77
9	30.45	31.91	33.53	32.14	33.53	34.32	35.42	31.45	36.29	33.66	35.79	37.33
10	33.65	35.17	37.24	35.85	37.17	38.28	39.31	35.05	40.05	37.19	39.52	40.83
11	36.77	39.04	41.24	39.16	40.84	42.25	42.69	38.48	43.87	41.4	43.14	44.24
12	40.39	43.4	45.81	43.15	44.65	46.72	46.61	41.61	47.7	45.01	47.7	48.46
13	48.16	47.27	49.81	47.44	48.38	47.2	51.63	45.82	51.82	49.01	51.71	52.8
