# Supplementary material for: Involvement of POMC neurons in LEAP2 regulation of food intake and body weight
Source: Front Endocrinol (Lausanne). 2022 Oct 28;13:932761. doi: 10.3389/fendo.2022.932761 (PMC9650057; doi:10.3389/fendo.2022.932761)
Supplement: Supplementary file 5 [file Table_4.xlsx]

## Sheet: Figure 4 A
AAV-GFP	AAV-LEAP2
1.60621	2.27463
1.4971	1.75133
0.616445	1.70332
0.458304	2.16557
0.39009	1.69546
1.43185	1.74272
		Ct	Ct	ΔCt	ΔΔCt	2−ΔΔCt
		Target	Ref
		Leap2	Gapdh				Normalization
AAV-GFP	1	29.1297	15.9463	13.0578	-0.916657	1.88774	1.60621
AAV-GFP	2	29.2312	16.308	13.1593	-0.815172	1.75951	1.4971
AAV-GFP	3	30.5113	16.473	14.4394	0.464957	0.724493	0.616445
AAV-GFP	4	30.939	16.3007	14.8671	0.892624	0.538634	0.458304
AAV-GFP	5	31.1715	16.038	15.0996	1.12512	0.458463	0.39009
AAV-GFP	6	29.2955	15.3655	13.2236	-0.750876	1.68281	1.43185
AAV-LEAP2	1	28.5667	17.8523	12.5558	-1.41863	2.67332	2.27463
AAV-LEAP2	2	28.9439	15.5213	12.933	-1.04145	2.0583	1.75133
AAV-LEAP2	3	28.984	15.7153	12.9731	-1.00135	2.00187	1.70332
AAV-LEAP2	4	28.6376	15.8	12.6267	-1.34774	2.54514	2.16557
AAV-LEAP2	5	28.9907	15.8253	12.9798	-0.994676	1.99263	1.69546
AAV-LEAP2	6	28.951	15.351	12.9401	-1.03434	2.04818	1.74272

## Sheet: Figure 4 B
AAV-GFP	AAV-LEAP2
7.83289	116.397
45.4225	241.829
44.5784	256.399
57.8394	306.666

## Sheet: Figure 4 C
AAV-GFP	AAV-LEAP2
2.09333	2.09333
2.48833	2.255
2.39833	1.8675
2.58167	2.16833
2.44333	2.21417
2.75	2.28833
2.36833	1.90583
2.58	2.51167

## Sheet: Figure 4 D
	AAV-GFP								AAV-LEAP2
0	22.42	22.96	22.12	21.57	22.56	22.39	23.61	22.73	22.92	23.46	22.38	22.73	22.97	22.43	22.25	22.79
1	25.1	20.9	24.37	22.71	23.83	22.9	25.05	24.28	22.67	25.2	21.88	23.48	23.22	22.92	22.45	25.3
2	26.22	23.65	25.14	24.9	24.4	24.26	26	25.18	24.3	25.5	24.28	24.7	25.02	24.16	23.4	26
3	27.08	23.84	25.93	25.28	25.17	23.73	26.6	25.6	25.6	26.03	22.52	23.56	23.76	24.01	24.32	27
4	28.15	25.12	26.54	25.81	25.14	24.72	27.92	27.21	26.39	27.4	23.52	24.2	22.15	25.77	24.42	28.73
5	30.47	27.49	27.2	28.2	29.95	26.5	30.88	30.14	27.1	28.09	24.24	25.4	22.74	26.16	25.32	28.79
6	31.61	31.04	30.98	29.75	31.42	26.81	31	32.15	26.51	29	25.54	25.98	23.24	28.49	28.13	28.36
7	31.95	34.27	31.98	31.875	33.385	28.35	33.29	34.7	28.19	31.02	26.82	27.65	24.45	29.7	29.18	29.25
8	32.15	36.62	31.23	33.8	34.97	28.78	34.75	36.56	30.2	31.59	27.45	28.1	25.12	30.11	30.09	29.57
9	34.42	37.12	31.85	36.5	36.78	29.32	36.37	38.29	31.36	31.33	28.1	28.6	26.52	31.85	31.2	30.43
10	35.26	38.5	32.8	38.4	38.38	32	38.35	40.99	33.06	33.09	29.02	29.6	27.86	33.41	33.45	32.28
11	36.48	39.7	32.78	40.93	40.5	34.1	41.25	43.6	34.42	34.45	29.17	32	28.62	35	34.6	36.78
12	37.9	41.05	36.39	42.48	41.63	35.6	42.86	45.5	35.22	35.33	31.05	34.44	29.85	36.8	35.8	38.07

## Sheet: Figure 4 E
	AAV-GFP								AAV-LEAP2
0	0.603	0.845	0.924	1.552	1.579	0.939			0.532	1.125	0.49	1.355	1.321	1.148
11	12.088	18.783	7.072	14.736	15.529	6.117	13.867	17.159	7.955	8.694	6.889	9.755	6.564	11.214	7.561	11.566

## Sheet: Figure 4 F
	AAV-GFP								AAV-LEAP2
0	18.881	15.831	19.2	16.175	21.081	18.21			20.078	19.24	19.763	19.09	17.469	17.695
11	22.624	22.079	21.829	23.062	23.915	23.73	23.323	23.881	23.153	21.875	23.144	21.544	21.341	21.082	22.671	22.587

## Sheet: Figure 4 H
	AAV-GFP						AAV-LEAP2
eWAT	1.9	1.5	2.4	1.84	2.04	1.52	1.8	1.72	0.68	0.92	1.68	1.2
iWAT	2.22	1.48	1.9	1.9	1.56	1.54	1.1	1.4	0.48	0.68	1.32	0.96
iBAT	0.52	0.26	0.45	0.48	0.33	0.3	0.28	0.3	0.16	0.25	0.4	0.35
Liver	2.32	1.23	1.6	1.9	0.99	1.2	1.24	1.32	1.34	1.5	1.17	1.33

## Sheet: Figure 4 J
	AAV-GFP	AAV-LEAP2
0	0	0
2	5.75	16.9
4	22.99	39.44
6	33.33	30.28
8	16.09	10.56
10	13.79	1.41
12	4.6	1.41
14	3.45	0

## Sheet: Figure 4 K
AAV-GFP	AAV-LEAP2
7.47199	4.09903
5.67809	4.39261
6.86184	4.25316
4.27512	3.10494
4.32644	3.63999

## Sheet: Figure 4 M
	AAV-GFP						AAV-LEAP2
0	91.8	99	109.8	100.8	97.2	63	82.8	90	68.4	104.4	84.6	81
15	401.4	415.8	516.6	399.6	495	369	599.4	361.8	399.6	331.2	369	374.4
30	459	554.4	599.4	536.4	579.6	505.8	486	345.6	599.4	396	325.8	599.4
60	482.4	599.4	536.4	550.8	450	509.4	277.2	183.6	315	469	214.2	464.4
120	189	237.6	156.6	205.2	180	216	142.2	140.4	210.6	189	120.6	176.4

[truncated: 7 more sheets: Figure 4 N, Figure 4 O, Figure 4 P, Figure 4 Q, Figure 4 R, Figure 4 S, Figure 4 T]
