# Supplementary material for: Involvement of POMC neurons in LEAP2 regulation of food intake and body weight
Source: Front Endocrinol (Lausanne). 2022 Oct 28;13:932761. doi: 10.3389/fendo.2022.932761 (PMC9650057; doi:10.3389/fendo.2022.932761)
Supplement: Supplementary file 6 [file Table_5.xlsx]

## Sheet: Figure 5 A
	AAV-GFP						AAV-LEAP2
Agrp	0.49	0.71	0.97	1.05	1.44	1.34	0.79	0.82	0.71	0.95	0.54	0.56
Npy	0.37	0.46	0.65	0.73	2.6	1.19	0.61	0.59	0.54	0.71	0.99	0.49
Pomc	0.87	1.13	1.04	1.49	0.81	0.65	2.9	2.69	3.17	3.3	1.06	2.39
Ghsr	0.99	1.33	1.24	1.08	0.85	0.53	1.71	1.33	1.46	0.59	1.09	0.48
		Ct	Ct	ΔCt	ΔΔCt	2−ΔΔCt
		Target	Ref
		Agrp	Gapdh				Normalization
AAV-GFP	1	24.0968	17.285	6.65648	0.933492	0.523589	0.49154
AAV-GFP	2	23.5682	17.3365	6.12785	0.404862	0.755309	0.709076
AAV-GFP	3	23.1173	17.613	5.67694	-0.0460414	1.03243	0.969233
AAV-GFP	4	23.0002	17.4328	5.55982	-0.163168	1.11974	1.0512
AAV-GFP	5	22.5426	17.5094	5.10227	-0.62071	1.53763	1.44351
AAV-GFP	6	22.6549	17.4655	5.21455	-0.508435	1.42251	1.33543
AAV-LEAP2	1	23.5064	17.5535	5.96751	0.244529	0.844091	0.792424
AAV-LEAP2	2	23.4649	17.6513	5.92598	0.202992	0.868747	0.815571
AAV-LEAP2	3	23.6644	17.8152	6.12551	0.402527	0.756532	0.710224
AAV-LEAP2	4	23.2494	17.1897	5.71047	-0.0125133	1.00871	0.946968
AAV-LEAP2	5	24.0543	17.4708	6.51544	0.792455	0.577361	0.542021
AAV-LEAP2	6	23.9946	17.553	6.45567	0.732681	0.601784	0.564949
		Ct	Ct	ΔCt	ΔΔCt	2−ΔΔCt
		Target	Ref
		Npy	Gapdh				Normalization
AAV-GFP	1	23.1305	17.285	5.69017	1.11055	0.463117	0.367086
AAV-GFP	2	22.8059	17.3365	5.36554	0.785922	0.579981	0.459717
AAV-GFP	3	22.3116	17.613	4.87129	0.29167	0.816956	0.647553
AAV-GFP	4	22.1359	17.4328	4.69552	0.115902	0.922805	0.731453
AAV-GFP	5	20.3053	17.5094	2.86498	-1.71464	3.28215	2.60156
AAV-GFP	6	21.4306	17.4655	3.99021	-0.589406	1.50463	1.19263
AAV-LEAP2	1	22.4915	17.5535	4.95254	0.372927	0.772214	0.612089
AAV-LEAP2	2	22.5551	17.6513	5.01618	0.436568	0.73889	0.585675
AAV-LEAP2	3	22.6819	17.8152	5.143	0.56338	0.676715	0.536392
AAV-LEAP2	4	22.2685	17.1897	4.72963	0.15001	0.901244	0.714363
AAV-LEAP2	5	21.8005	17.4708	4.26154	-0.318072	1.24666	0.988156
AAV-LEAP2	6	22.8118	17.553	5.27286	0.693248	0.61846	0.490217
		Ct	Ct	ΔCt	ΔΔCt	2−ΔΔCt
		Target	Ref
		Pomc	Gapdh				Normalization
AAV-GFP	1	26.8758	17.285	9.43543	0.157091	0.896831	0.866031
AAV-GFP	2	26.4897	17.3365	9.04934	-0.229004	1.17203	1.13177
AAV-GFP	3	26.608	17.613	9.16767	-0.110675	1.07973	1.04265
AAV-GFP	4	26.09	17.4328	8.64965	-0.628693	1.54616	1.49306
AAV-GFP	5	26.9683	17.5094	9.52798	0.24964	0.841106	0.81222
AAV-GFP	6	27.2803	17.4655	9.83998	0.56164	0.677532	0.654263
AAV-LEAP2	1	25.2327	17.5535	7.69381	-1.58453	2.9991	2.8961
AAV-LEAP2	2	25.3408	17.6513	7.80186	-1.47648	2.7827	2.68713
AAV-LEAP2	3	25.1043	17.8152	7.56538	-1.71296	3.27833	3.16574
AAV-LEAP2	4	25.0465	17.1897	7.50763	-1.77071	3.41221	3.29502
AAV-LEAP2	5	26.6894	17.4708	9.15048	-0.127861	1.09267	1.05515
AAV-LEAP2	6	25.509	17.553	7.97009	-1.30825	2.47641	2.39136
		Ct	Ct	ΔCt	ΔΔCt	2−ΔΔCt
		Target	Ref
		Ghsr	Gapdh				Normalization
AAV-GFP	1	26.5131	17.285	9.07271	-0.0426551	1.03001	0.987412
AAV-GFP	2	26.0887	17.3365	8.64834	-0.467029	1.38226	1.3251
AAV-GFP	3	26.1839	17.613	8.74356	-0.371809	1.29397	1.24046
AAV-GFP	4	26.39	17.4328	8.94962	-0.165751	1.12175	1.07536
AAV-GFP	5	26.736	17.5094	9.29562	0.180249	0.882551	0.846053
AAV-GFP	6	27.4227	17.4655	9.98236	0.866994	0.548288	0.525614
AAV-LEAP2	1	25.8158	17.5535	8.27686	-0.838507	1.7882	1.71425
AAV-LEAP2	2	26.1838	17.6513	8.64488	-0.470486	1.38558	1.32828
AAV-LEAP2	3	26.047	17.8152	8.50809	-0.60728	1.52338	1.46039
AAV-LEAP2	4	27.351	17.1897	9.81209	0.69672	0.616973	0.591459
AAV-LEAP2	5	26.4625	17.4708	8.92359	-0.19178	1.14217	1.09494
AAV-LEAP2	6	27.6505	17.553	10.1116	0.99622	0.501312	0.48058

## Sheet: Figure 5 C
	AAV-GFP						AAV-LEAP2
AGRP	1.26061	0.646578	0.88531	1.2075			1.09055	0.543317	0.787739	0.407326
POMC	0.406026	0.725718	1.06705	1.31574	0.938127	1.54733	2.52183	2.85793	3.86779	3.6067	3.83213	5.84061
GHSR	0.774207	0.864799	1.1994	1.12174	0.925948	1.1139	0.725002	0.835439	1.10048	1.04726	1.13685	0.664819
Chow	lane of sample	IntDen	IntDen					Normalization
		AGRP	α-tubulin	AGRP/α-tubulin		AAV-GFP	AAV-LEAP2	AAV-GFP	AAV-LEAP2
AAV-GFP	1	23390.1	23390.9	0.999968		0.999968	0.865066	1.26061	1.09055
AAV-LEAP2	2	17840.4	20623.2	0.865066		0.512891	0.43098	0.646578	0.543317
AAV-GFP	3	13067.6	25478.4	0.512891		0.702262	0.624865	0.88531	0.787739
AAV-LEAP2	4	10625.6	24654.4	0.43098		0.957835	0.323107	1.2075	0.407326
AAV-GFP	1	32898.6	46846.6	0.702262
AAV-LEAP2	2	25353.8	40574.8	0.624865
AAV-GFP	3	38995.1	40711.7	0.957835
AAV-LEAP2	4	12118.2	37505.3	0.323107
Chow	lane of sample	IntDen	IntDen					Normalization
		POMC	α-tubulin	POMC/α-tubulin		AAV-GFP	AAV-LEAP2	AAV-GFP	AAV-LEAP2
AAV-GFP	1	4041.13	28669.9	0.140954		0.140954	0.875465	0.406026	2.52183
AAV-LEAP2	2	22037.2	25172	0.875465		0.251936	0.992143	0.725718	2.85793
AAV-GFP	3	6557.18	26027.1	0.251936		0.370433	1.34272	1.06705	3.86778
AAV-LEAP2	4	25965	26170.6	0.992143		0.456766	1.25208	1.31574	3.6067
AAV-GFP	5	8748.82	23617.8	0.370433		0.325675	1.33034	0.938127	3.83213
AAV-LEAP2	6	27407.1	20411.6	1.34272		0.537165	2.0276	1.54733	5.84061
AAV-GFP	7	11848.4	25939.8	0.456766
AAV-LEAP2	8	25719	20541	1.25208
AAV-GFP	9	14372	44129.8	0.325675
AAV-LEAP2	10	41989	31562.5	1.33034
AAV-GFP	11	21249.8	39559.2	0.537165
AAV-LEAP2	12	45916.2	22645.6	2.0276
Chow	lane of sample	IntDen	IntDen					Normalization
		GHSR	α-tubulin	GHSR/α-tubulin		AAV-GFP	AAV-LEAP2	AAV-GFP	AAV-LEAP2
AAV-GFP	1	13797.5	22535.4	0.612259		0.612259	0.573346	0.774207	0.725002
AAV-LEAP2	2	15522	27072.7	0.573346		0.683901	0.660682	0.864799	0.835439
AAV-GFP	3	16978.4	24825.8	0.683901		0.948513	0.870281	1.1994	1.10048
AAV-LEAP2	4	15653.6	23693.1	0.660682		0.887093	0.828198	1.12174	1.04727
AAV-GFP	1	20862.7	21995.2	0.948513		0.732258	0.899041	0.925948	1.13685
AAV-LEAP2	2	22645.4	26020.8	0.870281		0.880897	0.525753	1.1139	0.664819
AAV-GFP	3	17394.1	19608	0.887093
AAV-LEAP2	4	14108.9	17035.7	0.828198
AAV-GFP	5	9408.33	12848.4	0.732258
AAV-LEAP2	6	17134.7	19058.9	0.899041
AAV-GFP	7	14306.1	16240.4	0.880897
AAV-LEAP2	8	7938.69	15099.7	0.525753

## Sheet: Figure 5 D
	AAV-GFP						AAV-LEAP2
Agrp	1.21	0.92	1.74	0.66	0.77	0.71	2.08	1.28	0.87	0.62	1.07	1.95
Npy	1.27	0.87	1.45	0.97	0.79	0.65	1.85	1.55	0.92	0.58	0.5	0.61
Pomc	1.31	0.92	1.57	0.58	1.17	0.45	2.12	2.78	1.46	2.39	3.47	1.46
Ghsr	1.09	0.87	0.7	1.26	0.76	1.33	0.85	1.14	1.04	0.87	0.89	0.68
		Ct	Ct	ΔCt	ΔΔCt	2−ΔΔCt
		Target	Ref
		Agrp	Gapdh				Normalization
AAV-GFP	1	24.4824	17.326	7.1355	-0.35945	1.28294	1.20593
AAV-GFP	2	24.8804	17.0696	7.53352	0.0385737	0.973617	0.915177
AAV-GFP	3	23.9498	17.6679	6.60296	-0.891987	1.85573	1.74434
AAV-GFP	4	25.349	17.2314	8.00212	0.507165	0.703604	0.661371
AAV-GFP	5	25.1387	17.299	7.79188	0.296933	0.813981	0.765123
AAV-GFP	6	25.2506	17.4871	7.90372	0.408766	0.753267	0.708054
AAV-LEAP2	1	23.6054	17.4494	6.34768	-1.14727	2.21494	2.08199
AAV-LEAP2	2	24.3112	17.1727	7.05346	-0.441488	1.358	1.27649
AAV-LEAP2	3	24.8664	17.1475	7.60869	0.113737	0.924191	0.868718
AAV-LEAP2	4	25.3477	17.2372	8.09003	0.595082	0.662007	0.622271
AAV-LEAP2	5	24.5653	17.3879	7.30758	-0.187367	1.13868	1.07034
AAV-LEAP2	6	23.697	17.1514	6.43929	-1.05566	2.07867	1.9539
		Ct	Ct	ΔCt	ΔΔCt	2−ΔΔCt
		Target	Ref
		Npy	Gapdh				Normalization
AAV-GFP	1	22.9155	17.326	5.56863	-0.400018	1.31952	1.27046
AAV-GFP	2	23.4546	17.0696	6.10772	0.139077	0.9081	0.874335
AAV-GFP	3	22.723	17.6679	5.37615	-0.592496	1.50785	1.45179
AAV-GFP	4	23.3109	17.2314	5.96408	-0.00456823	1.00317	0.965871
AAV-GFP	5	23.5995	17.299	6.25263	0.283985	0.821319	0.79078
AAV-GFP	6	23.8895	17.4871	6.54266	0.57402	0.671742	0.646765
AAV-LEAP2	1	22.2804	17.4494	5.02269	-0.945953	1.92646	1.85483
AAV-LEAP2	2	22.5421	17.1727	5.28443	-0.684216	1.60683	1.54708
AAV-LEAP2	3	23.2993	17.1475	6.04159	0.0729433	0.950696	0.915347
AAV-LEAP2	4	23.95	17.2372	6.69232	0.723675	0.605553	0.583037
AAV-LEAP2	5	24.1617	17.3879	6.90405	0.935404	0.522896	0.503454
AAV-LEAP2	6	23.884	17.1514	6.62633	0.657688	0.633893	0.610324
		Ct	Ct	ΔCt	ΔΔCt	2−ΔΔCt
		Target	Ref
		Pomc	Gapdh				Normalization
AAV-GFP	1	26.5935	17.326	9.24666	-0.520643	1.43459	1.30856
AAV-GFP	2	27.1025	17.0696	9.75565	-0.0116541	1.00811	0.919541
AAV-GFP	3	26.3284	17.6679	8.98156	-0.785744	1.72398	1.57252
AAV-GFP	4	27.769	17.2314	10.4221	0.654847	0.635143	0.579341
AAV-GFP	5	26.753	17.299	9.40615	-0.361153	1.28445	1.1716
AAV-GFP	6	28.1385	17.4871	10.7916	1.02435	0.491633	0.448439
AAV-LEAP2	1	25.8107	17.4494	8.55295	-1.21435	2.32036	2.1165
AAV-LEAP2	2	25.4177	17.1727	8.15997	-1.60734	3.04689	2.7792
AAV-LEAP2	3	26.3503	17.1475	9.09263	-0.674671	1.59623	1.45599
AAV-LEAP2	4	25.6365	17.2372	8.3788	-1.3885	2.61807	2.38806
AAV-LEAP2	5	25.099	17.3879	7.8413	-1.926	3.80001	3.46616
AAV-LEAP2	6	26.347	17.1514	9.0893	-0.678004	1.59992	1.45936
		Ct	Ct	ΔCt	ΔΔCt	2−ΔΔCt
		Target	Ref
		Ghsr	Gapdh				Normalization
AAV-GFP	1	27.7914	17.326	10.4445	-0.16976	1.12487	1.09169
AAV-GFP	2	28.1247	17.0696	10.7778	0.163517	0.892846	0.866508
AAV-GFP	3	28.436	17.6679	11.0891	0.474813	0.71956	0.698334
AAV-GFP	4	27.5872	17.2314	10.2404	-0.373922	1.29587	1.25765
AAV-GFP	5	28.3202	17.299	10.9733	0.359041	0.779683	0.756684
AAV-GFP	6	27.5075	17.4871	10.1606	-0.453689	1.36954	1.32914
AAV-LEAP2	1	28.0704	17.4494	10.8127	0.198401	0.871516	0.845808
AAV-LEAP2	2	27.6357	17.1727	10.378	-0.236314	1.17798	1.14323
AAV-LEAP2	3	27.7709	17.1475	10.5132	-0.101117	1.0726	1.04096
AAV-LEAP2	4	28.034	17.2372	10.7763	0.162004	0.893783	0.867418
AAV-LEAP2	5	28.0023	17.3879	10.7446	0.13025	0.913673	0.886722
AAV-LEAP2	6	28.3949	17.1514	11.1372	0.522852	0.695994	0.675464

## Sheet: Figure 5 F
	AAV-GFP						AAV-LEAP2
AGRP	0.836257	1.00915	1.19634	0.958252			0.861385	1.23776	1.00468	0.740927
POMC	0.887344	1.10926	0.739669	1.06763	1.1961		2.79843	2.74626	1.61703	2.53942	2.48278
GHSR	0.771157	1.12184	0.882453	1.08347	1.01073	1.13035	0.920087	1.14691	1.07244	1.0127	1.09141	1.28611
HFD	lane of sample	IntDen	IntDen					Normalization
		AGRP	α-tubulin	AGRP/α-tubulin		AAV-GFP	AAV-LEAP2	AAV-GFP	AAV-LEAP2
AAV-GFP	5	13013.4	19029	0.683872		0.683872	0.704422	0.836257	0.861385
AAV-LEAP2	6	15073.6	21398.6	0.704422		0.825262	1.01221	1.00915	1.23776
AAV-GFP	7	17284.4	20944.2	0.825262		0.97834	0.821608	1.19634	1.00468
AAV-LEAP2	8	23030.5	22752.6	1.01221		0.783638	0.605914	0.958252	0.740927
AAV-GFP	1	41814.9	42740.7	0.97834
AAV-LEAP2	2	29202.2	35542.7	0.821608
AAV-GFP	3	22635.2	28884.8	0.783638
AAV-LEAP2	4	25825.9	42623	0.605914
HFD	lane of sample	IntDen	IntDen					Normalization
		POMC	α-tubulin	POMC/α-tubulin		AAV-GFP	AAV-LEAP2	AAV-GFP	AAV-LEAP2
AAV-GFP	1	7482.67	25454.3	0.293965		0.293965	0.927079	0.887344	2.79843
AAV-LEAP2	2	20617.3	22239	0.927079		0.367484	0.909798	1.10926	2.74626
AAV-GFP	3	9047.13	24619.2	0.367484		0.245042	0.5357	0.739669	1.61703
AAV-LEAP2	4	22445.9	24671.3	0.909798		0.35369	0.841274	1.06763	2.53942
AAV-GFP	5	5592.28	22821.7	0.245042		0.39625	0.82251	1.1961	2.48278
AAV-LEAP2	6	12332.6	23021.5	0.5357
AAV-GFP	7	7115.01	20116.5	0.35369
AAV-LEAP2	8	14436.2	17159.9	0.841274
AAV-GFP	9	31768	80171.6	0.39625
AAV-LEAP2	10	76921.4	93520.3	0.82251
HFD	lane of sample	IntDen	IntDen					Normalization
		GHSR	α-tubulin	GHSR/α-tubulin		AAV-GFP	AAV-LEAP2	AAV-GFP	AAV-LEAP2
AAV-GFP	5	16167	22330.3	0.723995		0.723995	0.863818	0.771157	0.920087
AAV-LEAP2	6	19517.7	22594.7	0.863818		1.05323	1.07676	1.12184	1.14691
AAV-GFP	7	25339.7	24059	1.05323		0.828485	1.00685	0.882453	1.07244
AAV-LEAP2	8	22529.7	20923.5	1.07676		1.0172	0.950764	1.08347	1.0127
AAV-GFP	1	21088.5	25454.3	0.828485		0.948919	1.02466	1.01073	1.09141
AAV-LEAP2	2	22391.4	22239	1.00685		1.06122	1.20746	1.13035	1.28611
AAV-GFP	3	25042.7	24619.2	1.0172
AAV-LEAP2	4	23456.5	24671.3	0.950764
AAV-GFP	5	21656	22821.7	0.948919
AAV-LEAP2	6	23589.3	23021.5	1.02466
AAV-GFP	7	21348.2	20116.5	1.06122
AAV-LEAP2	8	20719.9	17159.9	1.20746
