# Supplementary material for: Involvement of POMC neurons in LEAP2 regulation of food intake and body weight
Source: Front Endocrinol (Lausanne). 2022 Oct 28;13:932761. doi: 10.3389/fendo.2022.932761 (PMC9650057; doi:10.3389/fendo.2022.932761)
Supplement: Supplementary file 7 [file Table_6.xlsx]

## Sheet: Figure 6 A
	aCSF																		1 nM LEAP2																		10 nM LEAP2
1	0.4	0.17	0.4	0.27	0.58	0.15	0.54	0.36	0.26	0.53	0.43	0.27	0.16	0.28	0.66	0.32	0.17	0.16	0.31	0.56	0.59	0.6	0.11	0.06	0.15	0.43	0.29	0.42	0.4	0.22	0.28	0.18	0.28	0.27	0.42	0.28	0.02	0.36	0.53	0.28	0.47	0.03	0.14	0.25	0.17	0.01	0.52	0.14	0.28
2	0.67	0.32	0.92	0.53	0.58	0.5	0.54	0.54	0.43	0.57	0.54	0.47	0.37	0.5	0.66	0.59	0.51	0.4	0.39	0.62	0.69	0.76	0.11	0.1	0.16	0.59	0.63	0.59	0.4	0.32	0.46	0.49	0.33	0.68	0.78	0.79	0.38	0.4	0.65	0.71	0.67	0.04	0.39	0.27	0.21	0.06	0.54	0.16	0.28
4	1.39	0.66	1.1	0.9	1.58	0.71	0.84	2.09	0.91	0.63	1.02	0.78	0.7	0.86	1.18	1.16	1.46	1.06	0.46	1.73	1.69	0.82	0.54	0.13	1.52	0.9	1.09	1.22	0.4	0.38	0.96	1.28	0.81	1.3	1.62	1.37	0.4	0.74	1.03	1.21	1.28	0.23	0.79	0.73	0.82	0.17	0.98	0.26	0.32
12	3.83	2.41	3.89	3.48	4.15	2.03	3.48	3.53	3.62	3.53	2.88	3.37	2.53	2.39	2.71	3.5	4.24	3.49	1.9	4.39	4.49	1.88	2.31	1.78	4.64	3.22	3.82	2.95	1.83	2.45	3.21	3.14	1.94	4.09	3.06	3.58	3.04	0.82	2.85	5.47	3.06	2.36	3.95	4.56	3.98	0.6	1.93	0.9	0.38
[truncated: 21 more columns]

## Sheet: Figure 6 B
0		1 d		2 d		3 d		4 d		5 d		6 d		7 d		8 d		9 d		10 d
aCSF	LEAP2	aCSF	LEAP2	aCSF	LEAP2	aCSF	LEAP2	aCSF	LEAP2	aCSF	LEAP2	aCSF	LEAP2	aCSF	LEAP2	aCSF	LEAP2	aCSF	LEAP2	aCSF	LEAP2
0	0	6.21	5.78	10.44	10.23	15.37	14.34	20.42	17.25	25.59	21.71	29.9	25.04	35.19	29.09	39.4	34.92	45.07	39.32	50.22	43.64
0	0	6.01	4	10.83	10.02	15.11	14.94	17.66	17.81	22.51	23.09	27.05	27.49	32.2	31.93	37.05	35.13	41.51	40.18	46.8	44.33
0	0	4.89	4.99	8.83	10.08	13.43	14.58	17.16	18.43	22.51	23.3	27.09	26.95	32.49	31.39	36.64	34.78	41.77	39.21	46.92	42.86
0	0	1.99	5.87	7.35	9.75	12.47	14.09	17.31	17.34	21.73	20.71	26.04	23.88	30.37	28.43	34.58	32.33	38.95	35.24	43.58	39.74
0	0	5.12	6.13	10.55	13	13.74	16.99	18.05	21.89	22.61	25.84	26.5	30.16	30.36	32.94	35.38	35.18	39.65	39.68	44.05	43.25
0	0	5.35	4.95	10.94	9.12	16.83	13.65	21.76	18.5	26.68	22.57	31.46	26.12	36.68	30.62	41.17	32.88	46.42	37.22	52.11	41.22

## Sheet: Figure 6 C
	aCSF						LEAP2
0	0	0	0	0	0	0	0	0	0	0	0	0
1	2.52028	-0.13276	0.336072	0	2.30469	1.89822	1.59652	-3.79747	-1.30814	-1.69492	1.66546	-1.47587
2	0.637312	-1.95818	-0.89619	1.1805	2.22656	3.79645	2.68505	-5.14241	-0.43605	-2.5217	0	-1.79497
3	0.23175	-3.35214	-0.37341	1.9802	2.10938	2.14055	2.03193	-2.45253	-1.70785	-4.17528	-3.04127	-1.83486
4	-1.50637	-1.09525	-0.4481	2.93222	1.75781	1.49435	-6.16836	1.62183	-2.61628	-2.35635	-4.19986	-0.6781
5	-0.52144	-3.31895	-1.56833	2.55141	0.78125	5.2504	-2.5762	-0.79114	-2.72529	-2.43902	-4.41709	-0.99721
6	0.405562	-2.42283	-2.1658	3.65575	1.875	4.03877	-2.03193	1.42405	-6.21366	-2.23233	-4.67053	-1.47587
7	1.96987	-2.48921	-0.29873	2.36101	1.05469	4.20032	-0.9434	-7.12025	-4.43314	-4.0926	-5.43085	-0.6781
8	2.25956	0.763359	-0.97087	0.875857	2.46094	3.59451	-2.06821	-1.89873	-4.61483	-3.22447	-4.34468	-5.38492
9	1.88297	-1.02887	1.56834	1.44707	0.078125	3.47334	-4.13643	0.39557	-6.72238	-2.14965	-5.72049	-7.14001
10	2.95481	-3.18619	2.20314	4.72201	2.30469	3.958	-5.55152	0.553797	-9.01163	-3.01778	-5.61188	-8.13722

## Sheet: Figure 6 E
aCSF	LEAP2
12	25
12	32
10	42
10	42
13	46
14	56

## Sheet: Figure 6 F
aCSF	LEAP2
46.1538	43.8597
44.4444	50
45.4545	65.625
43.4783	71.1864
48.1482	76.6667
43.75	78.8732

## Sheet: Figure 6 G
aCSF	LEAP2
14.1176	27.4725
15.1899	45.7143
10	51.2195
9.61538	54.5455
16.0494	56.0976
14.2857	81.1594

## Sheet: Figure 6 K
Calcium signal
	Pre-LEAP2	LEAP2	Wash
1	-0.06324	0.15167	-0.33263
2	0.00837	-0.71947	-0.28392
3	-0.07857	0.06478	-0.06662
4	-0.13738	0.15633	-0.01786
5	-0.03041	0.32828	0.04247
6	-0.05023	0.62655	0.01678
7	-0.01636	0.30584	-0.01017
8	0.0112	0.35179	-0.21489
9	0.00341	0.37001	-0.16644
10	-0.03647	0.11427	-0.36683
11	-0.01559	0.25807	0.39211
12	-0.08304	0.0056	0.02617
13	-0.13907	0.10784	0.10229
14	-0.05859	0.11469	0.01987
15	-0.0897	0.04005	-0.13965
16	-0.02289	-0.02904	-0.18919
17	-0.03142	0.22206	0.47037
18	-0.03898	0.07462	-0.14108

## Sheet: Figure 6 L
Calcium signal
		1	2	3	4	5	6	7	8	9	10	11	12	13	14	15	16	17	18	Mean	Standard Deviation	SE of mean
Pre-LEAP2 (20 s)	0.1	0.28886	0.23287	0.10693	0.22737	0.3389	0.36719	0.51254	1.01261	0.93798	0.78708	0.36775	0.31934	0.31065	0.22048	0.08209	0.19718	0.24123	0.11427	0.37029	0.27321	0.0644
	0.2	0.02704	-0.07694	-0.02256	-0.08619	-0.04836	-0.08228	-0.09662	-0.06488	-0.01451	-0.05593	0.11949	0.05853	0.17621	0.00888	-0.05178	-0.04648	0.06958	0.07191	-0.00638	0.07804	0.01839
	0.3	0.07446	-0.09441	0.04068	-0.0163	-0.12055	-0.10843	-0.02706	0.07732	0.03804	0.0473	-0.06679	-0.20221	-0.052	0.10087	0.00108	0.03313	-0.0072	0.00727	-0.01527	0.07982	0.01881
	0.4	-0.01398	-0.10301	-0.01904	0.00952	0.20315	0.028	0.07209	0.10922	0.14409	0.05349	0.04395	-0.04458	-0.03675	-0.01862	-0.01782	-0.01094	0.00363	0.02597	0.0238	0.07301	0.01721
	0.5	-0.08989	-0.08774	-0.02021	0.000929841	0.0311	-0.07982	0.15394	0.24124	0.22734	0.14919	-0.05846	-0.1602	0.01913	0.00959	-0.02934	0.01651	0.008	-0.01045	0.01783	0.10968	0.02585
	0.6	0.02304	-0.03915	0.01075	0.02377	-0.01377	0.05851	-0.01293	0.09026	0.0741	0.0597	-0.03408	-0.16765	-0.02487	0.02468	-0.03012	0.01299	-0.07221	-0.04245	-0.0033	0.06045	0.01425
	0.7	-0.06003	-0.04563	-0.05711	0.01	-0.07603	-0.07531	0.01857	0.07441	0.00501	0.00551	-0.10091	-0.06375	-0.13226	-0.01894	-0.03209	-0.0157	0.08856	-0.03268	-0.02824	0.05655	0.01333
	0.8	-0.03076	-0.05095	-0.06835	-0.10375	-0.00404	-0.11552	-0.05996	-0.12698	-0.10604	-0.1241	0.000367703	0.01545	-0.01073	-0.06403	-0.10586	-0.01303	-0.02423	-0.08459	-0.05984	0.04717	0.01112
	0.9	-0.10933	-0.02908	-0.05659	-0.08702	-0.02931	-0.04427	-0.11634	-0.14608	-0.15724	-0.08088	-0.00461	0.13323	-0.0018	0.000435566	-0.05424	0.0452	-0.04032	0.0195	-0.04215	0.07084	0.0167
	1	-0.08107	0.03689	0.03955	0.18937	-0.0166	-0.00076604	-0.16484	-0.22334	-0.17372	-0.12786	-0.08675	0.16634	-0.06146	-0.03574	-0.04393	-0.015	0.01853	-0.02911	-0.03386	0.10632	0.02506
	1.1	-0.0675	-0.01044	0.04438	0.17969	-0.17675	-0.02304	-0.09134	-0.13107	-0.16796	-0.09879	-0.02818	0.05703	-0.03293	-0.03499	-0.02437	-0.0606	0.01431	-0.0406	-0.03851	0.08401	0.0198
	1.2	0.09681	0.08239	0.06915	-0.07007	-0.1736	-0.09877	-0.01249	-0.12368	-0.11409	-0.07714	-0.07306	0.02326	0.01778	-0.09964	0.0053	-0.04441	-0.09486	0.02253	-0.03692	0.07794	0.01837
	1.3	-0.04413	0.12289	0.00537	-0.13259	0.01981	0.05863	-0.06147	-0.24797	-0.24577	-0.16806	-0.04046	-0.12469	0.02571	-0.00704	0.10919	-0.09388	-0.09794	-0.08029	-0.05571	0.10606	0.025
	1.4	0.01609	0.04399	-0.06331	-0.14002	0.00906	0.0111	-0.07396	-0.30118	-0.23101	-0.20338	-0.12049	-0.07109	-0.03677	-0.05884	0.12441	0.03332	-0.03084	0.00439	-0.06047	0.10656	0.02512
	1.5	-0.02961	0.01833	-0.00965	-0.00472	0.057	0.10478	-0.04013	-0.23988	-0.21622	-0.16613	0.08224	0.061	-0.15992	-0.0271	0.06749	-0.03828	-0.07623	0.05433	-0.03126	0.10377	0.02446
	1.6	-0.04667	0.08996	-0.02243	0.01388	-0.1331	-0.14626	-0.03231	-0.25474	-0.26413	-0.20172	-0.06052	-0.13196	0.01834	-0.07481	0.000598529	0.00579	0.05041	-0.0631	-0.0696	0.10083	0.02377
	1.7	-0.04386	-0.00658	0.04978	0.04835	0.06602	0.24777	-0.02764	-0.25768	-0.23663	-0.18203	-0.12508	0.03864	-0.03982	-0.03971	-0.04727	-0.04231	-0.0224	-0.04224	-0.03682	0.11658	0.02748
	1.8	-0.23359	-0.16673	-0.22028	-0.23396	-0.14806	0.05497	0.01409	-0.24643	-0.22732	-0.18271	-0.11005	-0.16687	-0.13435	-0.05055	-0.02965	0.03133	-0.04191	-0.02037	-0.11736	0.10094	0.02379
	1.9	-0.13557	-0.10564	-0.12326	-0.16267	0.23404	0.02852	0.11308	-0.07588	-0.08903	-0.07864	0.00302	-0.17306	-0.01544	-0.00396	-0.04712	-0.10988	-0.05885	-0.02927	-0.04609	0.10001	0.02357
	2	-0.11789	-0.08288	-0.08793	-0.05435	-0.00499	0.1488	0.24123	0.06783	0.07468	0.01146	-0.11108	-0.07385	-0.09804	-0.03835	-0.01859	-0.01092	-0.00665	0.00521	-0.00868	0.09399	0.02215
	2.1	-0.11383	-0.04314	-0.10801	-0.2037	-0.14133	-0.18271	0.24426	0.07177	0.03166	-0.01645	-0.10016	-0.23658	-0.03486	-0.00179	0.01107	-0.01875	-0.02463	-0.06833	-0.05197	0.11161	0.02631
	2.2	-0.15545	-0.08627	-0.08138	-0.1894	-0.00149	-0.07471	0.06099	-0.17012	-0.15348	-0.18666	0.06596	-0.16002	-0.12861	-0.06052	-0.07806	0.02348	0.03437	-0.06804	-0.0783	0.08506	0.02005
	2.3	-0.14728	-0.06493	-0.07546	-0.19447	-0.11705	-0.20416	0.09219	-0.20317	-0.12078	-0.10787	-0.06771	-0.24193	-0.08212	-0.03431	-0.08512	-0.00671	-0.0518	-0.05533	-0.09822	0.08088	0.01906
	2.4	-0.06961	-0.01734	-0.06433	-0.19907	-0.11606	-0.16074	0.0721	-0.2116	-0.14481	-0.15765	-0.09756	0.02098	-0.10226	-0.05531	-0.08334	-0.01542	-0.06059	-0.04641	-0.08383	0.07436	0.01753
	2.5	-0.14448	-0.08242	-0.11487	-0.19933	-0.12921	-0.16585	0.26201	0.08883	0.1235	0.00204	-0.07079	-0.09921	-0.00195	-0.05816	-0.06764	0.01924	-0.04976	-0.03009	-0.0399	0.11233	0.02648
	2.6	-0.14415	-0.09087	-0.09544	-0.25867	-0.16912	-0.25901	0.38589	0.41055	0.36489	0.2431	-0.01239	-0.08665	-0.05578	-0.05423	-0.09093	0.00818	0.04907	-0.06265	0.00454	0.20842	0.04912
	2.7	-0.13328	-0.10676	-0.11006	-0.19002	-0.13484	-0.24106	0.40816	0.40885	0.43383	0.25154	0.02211	-0.11225	-0.10256	-0.04849	-0.07832	-0.0386	-0.01897	-0.06864	0.00781	0.21372	0.05037
	2.8	-0.15247	-0.11803	-0.13916	-0.24538	-0.17727	-0.28546	0.2046	0.05915	0.1351	-0.01325	-0.07934	-0.07289	-0.03389	-0.01341	-0.11792	-0.01831	-0.0221	-0.00487	-0.06083	0.12236	0.02884
	2.9	-0.1601	-0.11655	-0.14062	-0.24749	-0.12232	-0.33269	0.08025	-0.07347	-0.00633	-0.09626	0.00361	-0.04675	-0.04844	-0.02496	-0.07578	-0.02061	-0.12704	-0.03249	-0.08822	0.09563	0.02254
	3	-0.1833	-0.12391	-0.12079	-0.2208	-0.12783	-0.26997	0.13082	0.03923	0.07399	-0.06605	0.04995	-0.13797	-0.10169	0.01431	-0.09728	-0.08051	-0.02796	-0.00292	-0.06959	0.10618	0.02503
	3.1	-0.15508	-0.11083	-0.11924	-0.17223	-0.13303	-0.22569	-0.000297401	-0.06831	-0.10375	-0.10039	0.07445	-0.13833	-0.0885	-0.02912	-0.10951	-0.03548	-0.02955	-0.01166	-0.08647	0.07169	0.0169
	3.2	-0.08398	-0.03688	-0.12002	-0.24704	0.03665	-0.17167	-0.09871	-0.25245	-0.21684	-0.2146	-0.01531	-0.06778	-0.04996	-0.05974	-0.04608	-0.08489	-0.07201	-0.04702	-0.10268	0.08368	0.01972
	3.3	-0.11878	-0.07284	-0.11866	-0.21639	-0.03585	-0.16637	-0.09505	-0.16519	-0.14953	-0.14153	-0.00996	-0.11567	-0.15757	-0.03691	-0.03721	-0.03798	0.00164	-0.10218	-0.09867	0.06217	0.01465
	3.4	-0.0728	-0.0373	-0.04697	-0.1888	-0.10732	-0.18447	-0.11131	-0.16506	-0.11433	-0.15445	0.01686	-0.05654	-0.12029	-0.06163	-0.07767	-0.01897	-0.12689	0.01535	-0.08959	0.06262	0.01476
	3.5	-0.13528	-0.09311	-0.10452	-0.24585	-0.08623	-0.11291	-0.05864	-0.16238	-0.10162	-0.11739	0.03952	-0.12361	-0.11405	-0.01892	-0.07861	-0.10219	0.04629	-0.00289	-0.08735	0.07032	0.01657
	3.6	-0.17262	-0.09149	-0.15367	-0.18414	-0.08796	-0.16514	-0.05181	-0.1876	-0.1018	-0.16667	-0.0377	-0.11255	-0.10132	-0.01794	-0.08233	-0.03339	0.02518	0.00241	-0.09558	0.06663	0.0157
	3.7	-0.18336	-0.13484	-0.16505	-0.14878	0.09656	-0.18794	-0.0461	-0.12982	-0.11147	-0.13731	0.05049	0.0875	-0.1202	-0.06396	-0.10121	-0.05517	-0.0296	-0.01155	-0.07732	0.08795	0.02073
	3.8	-0.18554	-0.13269	-0.14524	-0.20823	0.19401	-0.0308	0.00924	0.00682	0.04836	-0.04001	0.00875	-0.09104	-0.19739	-0.02636	-0.11286	-0.03198	0.00884	0.00917	-0.05094	0.10128	0.02387
	3.9	-0.15805	-0.0827	-0.17407	-0.16586	0.20614	0.17029	0.12608	0.18731	0.19193	0.07979	-0.05874	-0.13448	-0.09756	-0.02449	-0.09709	-0.03881	-0.01028	-0.04805	-0.00715	0.13271	0.03128
	4	-0.18637	-0.11467	-0.11667	-0.19733	-0.01786	0.20472	0.08262	0.14513	0.1022	0.0211	-0.02294	-0.13671	-0.04055	0.01248	-0.14215	-0.0747	0.02305	0.01496	-0.02465	0.11326	0.0267
	4.1	-0.16449	-0.06	-0.12397	-0.16917	0.00316	0.10765	0.27563	0.5667	0.61753	0.43154	0.07077	-0.02139	-0.18642	-0.05648	-0.11134	-0.06511	-0.00427	-0.00606	0.06135	0.24773	0.05839
	4.2	-0.17427	-0.12354	-0.09778	-0.08072	-0.02483	0.00573	-0.12285	-0.2136	-0.1817	-0.18545	-0.05673	-0.09506	-0.14916	-0.08167	-0.06624	-0.03819	0.02051	-0.0519	-0.09541	0.06719	0.01584
	4.3	-0.20778	-0.09907	-0.16991	-0.18291	0.24101	-0.11411	-0.03291	-0.06106	-0.04737	-0.07857	-0.10535	-0.07313	-0.11308	-0.05876	0.06832	0.03042	-0.02806	-0.00131	-0.05742	0.10272	0.02421
	4.4	-0.18225	-0.1702	-0.06538	-0.14456	0.04996	0.05135	-0.01821	0.09229	0.16387	0.03383	0.10257	-0.00889	-0.09274	-0.06509	-0.00637	-0.00182	0.04723	0.00328	-0.01173	0.09474	0.02233
	4.5	-0.19444	-0.08341	-0.14623	-0.20994	0.12151	-0.05333	-0.10067	-0.16445	-0.22134	-0.12632	0.18119	-0.10991	-0.12149	-0.06705	-0.11679	0.01267	-0.04181	-0.01385	-0.08087	0.10631	0.02506
	4.6	-0.21015	-0.14981	-0.10987	-0.18393	0.02607	-0.12485	-0.08595	-0.0815	-0.0612	-0.06573	-0.01174	-0.20401	-0.14263	-0.06869	-0.09809	-0.03689	-0.08085	-0.03138	-0.09562	0.0649	0.0153
	4.7	-0.21143	-0.17108	-0.13891	-0.11972	0.05779	0.07236	-0.01251	0.05891	0.10716	0.04422	0.02562	-0.09831	-0.07951	-0.0216	-0.11611	-0.02706	0.02225	0.04184	-0.03145	0.09362	0.02207
	4.8	-0.15301	-0.04353	-0.09351	-0.11173	-0.08119	-0.03513	-0.08375	-0.0642	-0.04888	-0.10101	0.00112	-0.14879	-0.16048	-0.01639	-0.1243	-0.03076	0.01406	0.01118	-0.07057	0.056	0.0132
	4.9	-0.13499	-0.06555	-0.12037	-0.1124	-0.01506	-0.1206	0.3633	0.71125	0.69734	0.45202	0.04298	-0.00763	-0.11525	-0.06097	-0.1189	-0.09149	0.01013	0.02884	0.07459	0.28024	0.06605
	5	-0.21272	-0.04533	-0.11257	-0.0739	0.19138	0.0415	0.21634	0.55349	0.47003	0.29993	0.05747	-0.16814	-0.02626	-0.06936	-0.04724	-0.0434	-0.01668	-0.05145	0.05351	0.21149	0.04985
	5.1	-0.24251	-0.12059	-0.1487	-0.21198	-0.09414	-0.17499	0.0866	0.19121	0.13435	0.10327	-0.10751	-0.14416	-0.10106	-0.04116	0.10745	-0.0106	-0.01276	-0.00707	-0.04413	0.12689	0.02991
	5.2	-0.13568	-0.08526	-0.12066	-0.16797	-0.10347	-0.15376	0.03168	0.13974	0.12701	0.08021	-0.02899	-0.00516	-0.1748	-0.02576	0.02732	0.00453	-0.00983	0.01902	-0.03232	0.09714	0.0229
	5.3	-0.15142	-0.06389	-0.14495	-0.18128	-0.09528	-0.15313	0.09586	0.28899	0.31222	0.19648	-0.06641	-0.03647	-0.0967	-0.04566	0.03871	-0.0826	-0.05761	-0.00643	-0.01387	0.14705	0.03466
	5.4	-0.19822	-0.09886	-0.13947	-0.22834	-0.17923	-0.17413	-0.00309	0.14792	0.09627	0.11744	-0.00293	-0.07127	-0.18782	-0.06588	-0.02336	0.03415	-0.08184	-0.06133	-0.06222	0.11252	0.02652
	5.5	-0.19469	-0.14634	-0.11776	-0.22319	-0.14952	-0.12597	-0.2079	-0.17714	-0.16147	-0.14326	-0.0702	-0.07199	-0.15131	-0.04639	0.01096	0.02198	-0.08959	-0.02088	-0.1147	0.07269	0.01713
	5.6	-0.02882	-0.06582	-0.0842	-0.17694	-0.11941	-0.16947	-0.068	0.10488	0.14211	0.06024	-0.000875998	0.02038	-0.10247	-0.02864	-0.03945	-0.04765	0.01798	-0.02035	-0.0337	0.08466	0.01995
	5.7	-0.20099	-0.15308	-0.1288	-0.21121	-0.14688	-0.16481	-0.04394	0.05046	0.04111	0.09197	0.09543	0.02644	-0.15342	0.02768	-0.07082	-0.07487	-0.05642	-0.08644	-0.06436	0.09977	0.02351
	5.8	-0.14903	-0.13898	-0.11456	-0.20921	-0.15853	-0.16634	-0.05671	0.06704	0.13248	0.04628	-0.0623	-0.13803	-0.20041	-0.04658	-0.08993	-0.000582882	-0.05726	-0.0297	-0.07624	0.0944	0.02225
	5.9	-0.13679	-0.09012	-0.11972	-0.17522	0.229	0.02102	-0.08335	0.03983	0.01252	0.01646	-0.12	-0.14404	-0.22653	0.01766	-0.08494	-0.04552	-0.05766	-0.05011	-0.05542	0.103	0.02428
	6	-0.08204	-0.07569	-0.09234	-0.20404	-0.13826	-0.09885	-0.12367	-0.10206	-0.10767	-0.10024	-0.00401	-0.12841	-0.19659	-0.04305	-0.09229	-0.01459	-0.08567	-0.05357	-0.09684	0.05203	0.01226
	6.1	-0.08757	-0.08474	-0.1137	-0.11291	-0.09811	-0.08243	-0.15958	-0.10092	-0.03659	-0.06183	-0.03976	-0.02632	-0.16172	-0.045	-0.12287	-0.07594	-0.01554	-0.03603	-0.0812	0.04334	0.01022
	6.2	-0.10764	-0.08404	-0.16125	-0.21475	-0.15825	-0.16872	-0.23355	-0.23996	-0.26822	-0.18978	0.01864	0.03299	-0.1839	-0.05557	-0.11425	-0.07209	-0.01604	-0.03907	-0.1253	0.09079	0.0214
	6.3	0.00738	-0.08452	-0.15058	-0.23134	-0.1087	-0.10317	-0.12477	-0.09668	-0.10795	-0.05555	0.0552	-0.10979	-0.14067	-0.04705	-0.1208	-0.01863	-0.08512	-0.12359	-0.09146	0.06393	0.01507
	6.4	-0.07442	-0.13531	-0.16817	-0.26185	-0.15113	-0.1485	-0.03198	0.20637	0.13019	0.09209	0.02957	0.03786	-0.17656	-0.02468	-0.11214	0.0082	-0.04772	-0.04564	-0.04855	0.11963	0.0282
	6.5	-0.03765	-0.03007	-0.10194	-0.12	-0.11161	-0.15809	-0.14635	-0.01405	-0.01743	-0.0094	-0.00866	-0.17589	-0.1544	-0.03034	-0.11934	0.00414	-0.04594	-0.06188	-0.07438	0.06085	0.01434
	6.6	-0.09307	-0.05757	-0.11441	-0.11009	-0.03699	-0.14645	-0.19723	-0.20121	-0.16656	-0.15971	-0.06225	-0.15431	-0.14047	-0.01875	-0.12155	-0.01809	0.02667	-0.04971	-0.10121	0.06612	0.01558
	6.7	-0.05056	-0.04414	-0.07899	-0.07158	-0.07568	-0.17137	-0.19207	-0.16881	-0.20824	-0.12601	0.08797	-0.10227	-0.24565	-0.01142	-0.03303	-0.0037	0.02667	-0.04205	-0.08394	0.08779	0.02069
	6.8	-0.03427	0.00988	-0.06981	-0.09635	-0.10933	-0.08967	-0.15912	-0.2685	-0.26282	-0.22381	-0.05262	-0.16098	-0.22108	-0.02638	-0.06398	-0.04464	-0.10265	-0.05652	-0.11293	0.0842	0.01985
	6.9	-0.07273	-0.11292	-0.0704	-0.09876	-0.04254	-0.19294	-0.06193	-0.25154	-0.18343	-0.18628	0.13133	-0.05877	-0.1743	0.00414	-0.09226	-0.02696	-0.07762	-0.05219	-0.09	0.08762	0.02065
	7	-0.15953	-0.07117	-0.14989	-0.05844	-0.06706	-0.10646	-0.0763	-0.23209	-0.209	-0.19192	-0.01515	-0.08719	-0.12199	0.03356	-0.05538	-0.05035	-0.0219	-0.01018	-0.09169	0.07321	0.01726
	7.1	-0.08789	-0.06984	-0.12487	-0.13966	-0.11083	-0.15548	-0.00382	-0.18111	-0.16038	-0.15838	0.06818	-0.11183	-0.06791	-0.01463	-0.06679	-0.02655	-0.06367	-0.0415	-0.08427	0.06546	0.01543
	7.2	-0.12004	-0.02506	-0.09717	-0.08394	-0.19183	-0.13582	0.07968	0.03086	0.05652	-0.02985	-0.06977	-0.11021	0.01411	-0.02209	-0.0706	0.03813	0.01545	-0.00239	-0.04022	0.07413	0.01747
	7.3	-0.12152	-0.0491	-0.03059	-0.0176	-0.15164	-0.12787	0.02656	-0.04406	0.03059	-0.06453	-0.00958	-0.14248	-0.10625	-0.05706	-0.11035	0.03384	0.01277	-0.05346	-0.05457	0.06097	0.01437
	7.4	-0.13273	-0.1049	-0.10579	-0.1674	-0.0033	-0.115	0.17507	0.24712	0.2267	0.05897	-0.0098	-0.07	-0.09567	-0.06343	-0.13766	-0.01995	-0.00432	-0.04588	-0.02044	0.12362	0.02914
	7.5	-0.1397	-0.14405	-0.09458	-0.19405	0.10664	0.03236	0.02153	-0.05947	-0.03706	-0.05217	-0.00396	-0.18069	-0.05913	-0.00606	-0.09904	-0.00122	-0.01952	-0.02869	-0.05327	0.07803	0.01839
	7.6	-0.16209	-0.12576	-0.11654	-0.08817	-0.11897	0.04911	0.01643	-0.01098	0.01136	-0.0547	-0.04906	-0.09506	0.03066	-0.00714	-0.07931	-0.03219	-0.03908	-0.01641	-0.04933	0.06004	0.01415
	7.7	-0.13042	-0.13364	-0.14319	-0.21128	-0.00967	0.03587	-0.07483	-0.19395	-0.1712	-0.20499	-0.05419	-0.16994	-0.0696	-0.04449	-0.13926	-0.02907	-0.07439	0.02003	-0.0999	0.07712	0.01818
	7.8	-0.14424	-0.04701	-0.09608	-0.16303	-0.000816057	0.01666	-0.0798	-0.06336	-0.04644	-0.08177	-0.03943	-0.07613	-0.12979	-0.04184	-0.11665	-0.02926	-0.08239	-0.07276	-0.0719	0.04714	0.01111
	7.9	-0.15478	-0.13032	-0.12684	-0.17489	-0.02282	-0.06691	-0.16976	-0.20332	-0.23285	-0.18601	-0.04668	-0.07061	-0.06354	-0.04541	-0.08442	-0.06596	-0.09044	-0.05951	-0.11084	0.06274	0.01479
	8	-0.13506	-0.04726	-0.14656	-0.14102	0.1079	0.13089	-0.14819	-0.20778	-0.17534	-0.20555	0.08137	-0.13406	-0.05905	-0.03795	-0.09165	-0.0081	-0.00313	-0.08655	-0.07262	0.1027	0.02421
	8.1	-0.08442	-0.03586	-0.08765	-0.1744	-0.0327	-0.0756	-0.13123	-0.18116	-0.18067	-0.16189	-0.05998	-0.12234	-0.0882	-0.01337	-0.07121	-0.03794	-0.05299	-0.06835	-0.09222	0.05402	0.01273
	8.2	-0.11842	-0.04054	-0.04864	-0.17042	-0.02632	-0.12683	-0.06101	-0.01531	-0.03343	-0.04128	0.00383	-0.13034	-0.10406	-0.01565	-0.0631	-0.07106	-0.04822	-0.08047	-0.06618	0.04709	0.0111
	8.3	-0.09727	0.01575	-0.0724	-0.12396	0.01068	-0.01778	0.04413	0.16779	0.18519	0.10828	-0.07939	-0.14927	-0.07571	-0.06666	-0.10172	-0.0047	0.03089	-0.06603	-0.01623	0.09597	0.02262
	8.4	-0.06412	0.07118	-0.00936	-0.04598	-0.05293	-0.04621	0.13285	0.39681	0.34593	0.23527	0.14631	-0.14674	-0.09733	-0.08913	-0.10665	-0.05552	-0.05801	-0.07712	0.02663	0.16048	0.03783
	8.5	-0.11956	0.00943	-0.11113	-0.08996	-0.02664	-0.05005	-0.06631	0.04318	0.0992	-0.03646	-0.04489	-0.14584	-0.12461	-0.08724	-0.08078	-0.03962	-0.05577	-0.03078	-0.05321	0.06091	0.01436
	8.6	-0.13967	0.03451	-0.12692	-0.13429	0.0461	-0.05337	-0.05765	0.134	0.07757	0.00663	-0.00331	0.00469	-0.08086	-0.11817	-0.0992	-0.00581	-0.09506	-0.09346	-0.03913	0.07962	0.01877
	8.7	-0.11677	-0.06084	-0.06983	-0.06219	-0.01314	0.07881	-0.14614	-0.11031	-0.11625	-0.1355	0.00778	-0.05216	-0.15307	-0.04435	-0.09284	-0.10294	-0.09664	-0.06967	-0.07534	0.05805	0.01368
	8.8	-0.14262	-0.0187	-0.11589	0.00442	-0.03966	0.16436	-0.11516	-0.00036568	-0.05362	-0.05418	-0.0151	-0.05985	-0.14225	-0.06667	-0.12479	0.01782	-0.05388	-0.04221	-0.04769	0.07273	0.01714
	8.9	-0.15447	-0.09869	-0.09357	-0.15287	0.00816	-0.02766	-0.09321	0.08259	0.05107	-0.0471	0.00983	-0.09344	-0.1373	-0.05028	-0.13417	0.02159	-0.02955	-0.06117	-0.05557	0.07054	0.01663
	9	-0.11201	-0.00183	-0.14227	-0.1926	0.0217	0.03926	-0.15673	-0.07485	-0.13221	-0.07922	-0.06631	-0.10173	-0.1272	-0.08327	-0.18136	-0.02254	-0.02125	-0.02433	-0.08104	0.06856	0.01616
	9.1	-0.01234	-0.02213	-0.1001	-0.13721	0.00859	0.05404	0.13166	0.44261	0.43001	0.26482	-0.01353	0.01094	-0.16368	-0.05372	-0.12488	-0.00342	-0.04787	-0.03197	0.0351	0.17615	0.04152
	9.2	-0.0259	-0.00846	-0.13426	-0.14982	0.25742	0.09276	0.06469	0.24492	0.21421	0.09166	0.02465	-0.01015	-0.1267	-0.078	-0.15198	-0.06515	-0.08224	0.00162	0.00885	0.13063	0.03079
	9.3	-0.08362	-0.02063	-0.0895	-0.1037	0.16764	0.1585	-0.04125	0.19855	0.11032	-0.0012	0.01524	-0.14109	-0.12036	-0.05995	-0.12248	-0.06094	-0.01991	-0.012	-0.01258	0.10497	0.02474
	9.4	-0.01399	0.07809	-0.07326	-0.1295	-0.07221	-0.00524	-0.13037	0.02211	-0.058	-0.05823	-0.06485	-0.18791	-0.04162	-0.09904	-0.11301	-0.10304	0.05101	-0.01961	-0.05659	0.0676	0.01593
	9.5	-0.01503	0.14397	-0.0613	-0.01028	0.29517	0.20603	0.03564	0.30958	0.24288	0.09189	-0.05944	-0.13016	-0.1297	-0.04366	-0.12579	-0.08771	-0.04837	-0.01541	0.03324	0.1464	0.03451
	9.6	-0.03906	0.12683	-0.10339	-0.12641	0.01402	0.02401	-0.00442	0.25278	0.14048	0.03986	0.01572	-0.15125	-0.15903	-0.04165	-0.10002	-0.000263237	-0.07112	-0.07598	-0.01438	0.1078	0.02541
	9.7	0.04639	0.20115	-0.07663	-0.13197	-0.13098	-0.01744	-0.06754	0.09615	0.12397	-0.02862	-0.03013	-0.0444	-0.18271	-0.07294	-0.08998	0.00259	-0.08974	-0.05172	-0.03025	0.09619	0.02267
	9.8	0.02696	0.19733	-0.04649	-0.1269	-0.13003	-0.07258	0.03521	0.3027	0.2779	0.12151	-0.04706	-0.16303	-0.20322	-0.07848	-0.13095	-0.05319	-0.0953	-0.09441	-0.01556	0.14849	0.035
	9.9	0.0076	0.20209	-0.06975	-0.14132	-0.09142	-0.07799	-0.21876	-0.09624	-0.17809	-0.15695	-0.05349	-0.20756	-0.15029	-0.08374	-0.13699	-0.04652	-0.07295	-0.07575	-0.09156	0.09402	0.02216
	10	-0.02159	0.13497	-0.09625	-0.20578	-0.11905	-0.05191	-0.24545	-0.13241	-0.15804	-0.14664	-0.09296	-0.03852	-0.15292	-0.0963	-0.14274	-0.04857	0.09655	-0.00466	-0.08457	0.09627	0.02269
	10.1	-0.04411	0.18782	-0.04826	-0.13806	-0.0458	-0.00371	-0.17783	-0.04857	-0.12416	-0.06908	-0.07626	-0.14812	-0.13445	-0.06193	-0.12613	-0.05353	-0.02682	-0.05343	-0.06625	0.07968	0.01878
	10.2	-0.03636	0.18745	-0.05816	-0.13921	-0.12901	-0.0834	-0.27681	-0.21459	-0.23296	-0.19992	-0.07755	-0.14151	-0.15985	-0.10206	-0.12972	-0.03964	-0.11438	-0.03321	-0.11005	0.10185	0.02401
	10.3	-0.07893	0.03538	-0.17555	-0.17366	-0.14849	-0.16212	-0.15818	-0.05996	-0.03637	-0.05171	0.0293	-0.03046	-0.14291	-0.08677	-0.14874	-0.07279	-0.0373	-0.04831	-0.08598	0.0674	0.01589
	10.4	-0.05411	0.12749	-0.08044	-0.11519	-0.07202	-0.12492	0.19069	0.51166	0.47394	0.34338	-0.0277	-0.13514	-0.16537	-0.08527	-0.13414	-0.08617	-0.04514	-0.02399	0.02764	0.21259	0.05011
	10.5	-0.07032	0.11666	-0.0177	-0.08696	-0.0621	-0.05438	-0.0571	0.09583	0.03208	0.04609	0.03011	-0.10924	-0.18516	-0.10448	-0.13169	-0.01764	-0.01698	-0.01068	-0.03354	0.07847	0.0185
	10.6	-0.06823	0.12414	-0.10445	-0.07769	0.05712	-0.05035	-0.10208	-0.01044	-0.00402	-0.04356	-0.0164	-0.09176	-0.16637	-0.05553	-0.12347	-0.05415	-0.06928	-0.04181	-0.04991	0.06624	0.01561
	10.7	-0.04739	0.15183	-0.10341	-0.10209	-0.0057	-0.15596	-0.15467	-0.10637	-0.04988	-0.12507	0.00226	-0.01652	-0.11927	-0.04553	-0.13534	-0.05959	-0.04633	-0.04063	-0.06443	0.07343	0.01731
	10.8	0.01892	0.16835	-0.04808	-0.17686	-0.07237	-0.1022	-0.14751	-0.11853	-0.08786	-0.0957	0.00983	-0.04903	-0.19759	-0.07725	-0.16076	-0.00493	-0.09997	-0.10865	-0.07501	0.0856	0.02018
	10.9	-0.04553	0.06467	-0.08619	-0.1711	-0.05072	-0.13067	0.15877	0.45509	0.48381	0.31817	0.01059	-0.12763	-0.16913	-0.08407	-0.12104	-0.03371	-0.12257	-0.10439	0.01357	0.2059	0.04853
	11	0.01642	0.1201	-0.07745	-0.09327	-0.02152	-0.17462	0.05422	0.33453	0.26783	0.17165	0.0698	-0.06616	-0.18758	-0.08218	-0.14795	0.03392	-0.10464	-0.09312	0.00111	0.14757	0.03478
	11.1	0.000768614	0.11983	-0.04222	-0.05166	-0.0031	-0.0443	0.12845	0.3949	0.29479	0.19972	0.01475	-0.11676	-0.17402	-0.10431	-0.07083	-0.02638	0.00129	-0.01451	0.02813	0.14687	0.03462
	11.2	-0.0805	0.10348	-0.06038	-0.13055	-0.00251	-0.08971	0.08515	0.29938	0.32561	0.19025	-0.04662	-0.11255	-0.23715	-0.09098	-0.05399	0.03253	0.10887	0.02533	0.01476	0.1489	0.0351
	11.3	-0.03665	0.10416	-0.08502	-0.19931	-0.10433	-0.20055	-0.03672	0.1321	0.05909	0.02216	-0.03505	-0.18706	-0.07882	-0.10025	-0.11244	-0.03213	-0.01624	0.00178	-0.05029	0.09516	0.02243
	11.4	-0.12431	0.01134	-0.15899	-0.19671	-0.12996	-0.14619	-0.0844	0.06441	0.03024	-0.02757	0.04363	-0.003	-0.18288	-0.08089	-0.09271	-0.07335	0.04972	-0.02399	-0.06253	0.08377	0.01974
	11.5	-0.10479	0.02055	-0.08169	-0.22817	-0.14137	-0.1666	-0.2272	-0.26147	-0.28663	-0.19578	-0.0516	0.03798	-0.14158	-0.09987	-0.08516	0.00337	-0.01624	0.00777	-0.11214	0.10109	0.02383
	11.6	-0.09619	0.0129	-0.10006	-0.19667	-0.15294	-0.14421	-0.14509	-0.18513	-0.18263	-0.16177	0.04968	-0.06796	-0.19827	-0.13295	-0.08004	-0.04885	0.02816	-0.00469	-0.10037	0.08025	0.01892
	11.7	-0.11287	0.09867	-0.13855	-0.20431	-0.12948	-0.14313	-0.15218	-0.24023	-0.23854	-0.2092	0.00237	0.0863	-0.16709	-0.05574	-0.1104	-0.00551	-0.02478	-0.01824	-0.09794	0.10324	0.02433
	11.8	-0.08026	0.14356	-0.12803	-0.20091	-0.13141	-0.12724	-0.09766	-0.16556	-0.18516	-0.15057	-0.08853	-0.09266	-0.1896	-0.08172	-0.08035	0.0263	-0.04489	-0.02985	-0.0947	0.08362	0.01971
	11.9	-0.05422	0.15605	-0.08351	-0.18959	-0.04356	-0.12183	-0.0363	-0.14717	-0.17249	-0.11493	-0.02667	-0.19349	-0.17076	-0.06101	-0.11489	0.04661	-0.08716	-0.00543	-0.07891	0.08906	0.02099
	12	-0.01072	0.16521	-0.04364	-0.18959	-0.02101	-0.00155	-0.01145	-0.09498	-0.11947	-0.1311	-0.06366	-0.08581	-0.21286	-0.10495	-0.11393	-0.07444	-0.09967	0.00608	-0.06708	0.08455	0.01993
	12.1	0.05459	0.22114	-0.02124	-0.0631	-0.06379	-0.0186	-0.05526	-0.08283	-0.17267	-0.1445	-0.031	-0.13983	-0.16489	-0.10469	-0.11454	0.00092133	-0.08239	-0.00614	-0.05493	0.09256	0.02182
	12.2	0.05174	0.23551	-0.02576	-0.0535	0.01288	0.00177	0.10432	0.09827	0.09273	0.01185	-0.1187	-0.13671	-0.21923	-0.09058	-0.16014	-0.00731	-0.07852	-0.00812	-0.01608	0.11046	0.02604
	12.3	0.04013	0.16182	0.00652	-0.0617	0.04929	-0.03505	0.13154	0.20225	0.09413	0.04858	-0.04365	-0.11087	-0.24937	-0.08184	-0.13109	-0.01066	-0.12376	-0.02468	-0.00769	0.11375	0.02681
	12.4	-0.01261	0.12088	-0.08268	-0.13657	-0.09469	-0.14033	-0.02788	-0.03774	-0.08199	-0.11674	0.04433	-0.14824	-0.14326	-0.08926	-0.14277	0.00348	0.00939	0.03098	-0.05809	0.07844	0.01849
	12.5	0.25065	0.16336	-0.03693	-0.18178	-0.10559	-0.02192	-0.0037	0.09948	0.05018	0.02371	-0.07653	-0.07439	-0.20995	-0.04001	-0.06567	-0.01348	-0.12838	-0.06109	-0.024	0.11375	0.02681
	12.6	0.09808	0.12018	-0.05766	-0.19432	-0.11315	-0.00674	0.00822	-0.00853	-0.02403	-0.08859	-0.03548	-0.04386	-0.19926	-0.07495	-0.1114	-0.01878	-0.09217	-0.06093	-0.05019	0.08214	0.01936
	12.7	0.04547	0.0389	-0.09288	-0.14865	-0.01565	0.03497	0.02184	0.03433	0.08308	-0.01801	0.000421777	-0.07475	-0.12583	-0.1118	-0.08402	0.05562	-0.05428	-0.04071	-0.02511	0.06945	0.01637
	12.8	0.10616	0.07576	-0.09625	-0.15509	-0.06312	0.00513	0.01731	0.11496	0.03033	-0.04572	0.02557	0.00145	-0.19915	-0.04169	-0.16634	-0.02725	0.022	-0.04448	-0.02447	0.08846	0.02085
	12.9	0.04677	-0.01663	-0.08253	-0.15417	-0.03526	-0.08415	-0.09749	-0.14909	-0.16104	-0.16006	-0.05728	0.03444	-0.1876	-0.02711	-0.1591	-0.0217	-0.0361	-0.06827	-0.07869	0.07085	0.0167
	13	-0.02037	-0.06829	-0.11219	-0.23296	0.11222	0.09023	0.000327141	-0.00324	0.01537	-0.03212	-0.08474	-0.02536	-0.21482	-0.06941	-0.1477	-0.01123	-0.03759	-0.03389	-0.04865	0.08899	0.02098
	13.1	-0.0408	-0.02214	-0.12717	-0.19226	0.03193	-0.07587	0.00102	0.10061	0.02381	-0.00498	-0.01877	-0.06514	-0.21764	-0.03776	-0.10228	-0.01625	-0.07241	-0.00997	-0.047	0.07764	0.0183
	13.2	-0.04487	-0.02793	-0.11489	-0.20097	0.07617	-0.07299	-0.01271	0.04224	0.04218	0.00959	-0.01056	-0.12932	-0.09869	-0.0398	-0.10159	-0.09352	-0.02011	-0.02177	-0.04553	0.0695	0.01638
	13.3	-0.06501	-0.04332	-0.11903	-0.15489	0.20071	0.01546	0.00256	0.07072	-0.00544	-0.02584	-0.08496	-0.19494	-0.16744	-0.08843	-0.15039	0.08926	0.04763	-0.07105	-0.04136	0.10252	0.02416
	13.4	-0.08629	0.04654	-0.08784	-0.18154	0.16693	0.04012	-0.16199	-0.24483	-0.24619	-0.24365	-0.10454	-0.1849	-0.20546	-0.11101	-0.11184	-0.00589	0.03596	-0.05866	-0.09695	0.11724	0.02763
	13.5	-0.07769	-0.00303	-0.06391	-0.12449	0.04547	-0.06848	-0.11361	-0.22973	-0.28147	-0.22836	-0.07631	-0.11339	-0.1469	-0.09623	-0.10231	-0.03445	0.07336	-0.01916	-0.09226	0.09176	0.02163
	13.6	-0.06794	-0.0181	-0.10148	-0.15225	0.13549	0.04792	-0.15891	-0.2048	-0.24637	-0.21178	0.0167	-0.03791	-0.20804	-0.04114	-0.12096	0.04797	-0.0067	-0.05766	-0.077	0.1063	0.02505
	13.7	-0.04428	0.02193	-0.0677	-0.12002	0.04508	-0.02285	0.19001	0.36056	0.36872	0.14643	0.01113	-0.03791	-0.16342	-0.09132	-0.12571	0.00506	-0.04827	-1.5843e-05	0.02375	0.15187	0.0358
	13.8	-0.00344	-0.01869	-0.06416	-0.16152	0.02001	0.05885	0.13483	0.20656	0.18204	0.03577	-0.06739	-0.20768	-0.15097	-0.10081	-0.15597	0.0519	-0.11577	-0.11364	-0.02612	0.1216	0.02866
	13.9	-0.04996	0.11833	-0.03218	-0.07135	-0.02412	0.23569	0.03793	0.05171	0.06992	-0.05643	-0.05663	-0.13388	-0.16944	-0.03735	-0.08322	-0.01459	-0.0657	-0.03706	-0.01769	0.09374	0.02209
	14	0.03122	-0.03552	-0.01852	-0.12867	-0.06552	0.06855	-0.02651	-0.08767	-0.06585	-0.15107	-0.01288	-0.06802	-0.12955	-0.01631	-0.14805	-0.00385	-0.07444	-0.06788	-0.05559	0.06038	0.01423
	14.1	0.00819	-0.07461	-0.04165	-0.07688	-0.02215	0.16044	0.08465	0.04284	0.07421	0.00427	-0.05181	-0.03046	-0.17745	-0.10146	-0.15999	-0.02946	-0.05498	-0.01111	-0.02541	0.08311	0.01959
	14.2	-0.06961	-0.0058	-0.09613	-0.09437	0.04346	0.2937	0.04849	0.08457	0.06083	0.01239	-0.07863	-0.09476	-0.17013	-0.05604	-0.08794	-0.0339	-0.01356	-0.0322	-0.01609	0.1021	0.02407
	14.3	0.07109	0.07965	-0.00873	-0.07787	0.01509	0.07019	-0.07783	-0.11956	-0.14088	-0.15337	-0.03429	-0.14109	-0.16535	-0.08152	-0.16589	-0.05259	-0.04365	-0.06679	-0.06074	0.08107	0.01911
	14.4	0.0426	0.12347	0.00204	-0.07703	-0.06655	0.10276	-0.1415	-0.23426	-0.20924	-0.20384	-0.09177	0.01371	-0.20897	-0.0555	-0.08726	-0.07104	-0.01008	-0.05866	-0.06839	0.10448	0.02463
	14.5	-0.04039	0.10961	-0.03224	-0.00139	-0.0806	0.08478	0.02579	0.05152	0.02626	-0.03234	-0.01623	0.03287	-0.20183	-0.09709	-0.17013	0.01991	0.08294	-0.07046	-0.01717	0.0843	0.01987
	14.6	-0.04747	0.0288	-0.01668	-0.01324	0.09502	0.23986	-0.01706	-0.02986	0.02508	-0.0631	-0.05089	0.01659	-0.19066	-0.08635	-0.18085	0.02606	-0.08716	-0.11052	-0.02569	0.09819	0.02314
	14.7	-0.03829	0.14162	0.00357	-0.07397	-0.13212	0.02871	-0.02729	-0.09092	-0.13797	-0.13141	-0.02948	-0.15834	-0.22835	-0.10193	-0.11195	0.01598	0.05667	-0.11052	-0.06255	0.08972	0.02115
	14.8	-0.13002	0.00283	-0.000465788	0.02694	-0.14814	-0.04445	-0.08184	-0.1875	-0.20608	-0.20405	-0.05381	-0.12156	-0.19505	-0.12055	-0.12409	-0.05438	-0.01738	-0.0862	-0.09699	0.07457	0.01758
	14.9	-0.09255	0.01241	0.0315	-0.06741	-0.01951	-0.04934	-0.04268	-0.14751	-0.16673	-0.14874	0.00167	-0.15203	-0.21921	-0.14364	-0.11593	0.0483	0.01575	-0.06468	-0.07335	0.07886	0.01859
	15	-0.05223	0.06434	-0.05563	-0.14665	-0.09563	-0.01397	-0.0148	-0.1607	-0.18348	-0.16131	0.01264	-0.10997	-0.17723	-0.1484	-0.14123	-0.09119	-0.10707	-0.05518	-0.09098	0.07112	0.01676
	15.1	-0.05399	0.12937	-0.03814	-0.14959	-0.00637	-0.04356	-0.04567	-0.18471	-0.13932	-0.16218	0.04184	-0.17649	-0.10967	-0.10903	-0.16776	-0.05242	-0.00914	-0.05259	-0.07385	0.08391	0.01978
	15.2	-0.06713	0.11872	-0.09657	-0.21303	-0.09138	-0.07057	0.00898	-0.00763	-0.11084	-0.10831	-0.07425	-0.07175	-0.18015	-0.0811	-0.12573	-0.02311	-0.06019	-0.07923	-0.07407	0.07194	0.01696
	15.3	-0.09601	0.03469	0.03635	-0.15182	-0.15676	-0.05624	0.03204	0.02393	-0.00653	-0.06307	-0.02791	0.06833	-0.12752	-0.10274	-0.13771	-0.07619	0.05901	-0.0598	-0.04489	0.07514	0.01771
	15.4	-0.10262	0.05825	-0.03396	-0.2084	-0.08863	-0.01759	0.01703	-0.00109	-0.00942	-0.0493	-0.04338	-0.02031	-0.21817	-0.13715	-0.15735	-0.06645	0.01123	-0.0401	-0.06152	0.07706	0.01816
	15.5	-0.04807	0.11848	-0.06527	-0.20974	-0.13928	-0.04378	-0.06429	-0.04606	-0.10893	-0.13767	0.04866	-0.13797	-0.21234	-0.08357	-0.12872	-0.0722	-0.08184	-0.0518	-0.08136	0.07989	0.01883
	15.6	0.02999	0.000217262	-0.11548	-0.14356	-0.02144	-0.06963	-0.11456	-0.22593	-0.22785	-0.22304	0.03297	-0.17282	-0.20228	-0.11128	-0.11408	-0.07611	-0.09098	-0.07377	-0.10665	0.08333	0.01964
	15.7	-0.03915	0.00849	-0.07035	-0.16946	-0.03679	-0.04613	-0.04299	-0.06553	-0.02814	-0.12844	-0.02981	-0.02776	-0.12709	-0.01958	-0.1639	0.0016	-0.04872	-0.04139	-0.05973	0.05264	0.01241
	15.8	-0.01219	0.0311	-0.07805	-0.12162	0.03697	-0.03945	-0.01912	0.00736	0.07981	-0.03781	-0.01212	0.02176	-0.1813	-0.07328	-0.0944	-0.05994	-0.02483	-0.01383	-0.03283	0.06227	0.01468
	15.9	-0.04497	0.02927	-0.05983	-0.16573	-0.0138	0.06333	-0.14543	-0.17835	-0.16927	-0.18462	-0.04879	0.05445	-0.18862	-0.07158	-0.14941	-0.04539	-0.06923	-0.00427	-0.07735	0.0845	0.01992
	16	-0.07003	-0.0761	-0.08027	-0.08146	-0.01939	0.02046	-0.20749	-0.17517	-0.22087	-0.19832	-0.05592	-0.19872	-0.1617	-0.05695	-0.06932	-0.05878	0.00586	-0.04702	-0.09729	0.07614	0.01795
	16.1	-0.14175	-0.03091	-0.03914	-0.04819	0.03532	0.01684	0.02742	0.11472	0.12428	0.06664	-0.0669	-0.11489	-0.22883	-0.08335	0.0127	-0.07532	-0.0217	-0.04472	-0.02766	0.08804	0.02075
	16.2	-0.13012	0.07248	0.11126	-0.16965	0.13009	-0.05975	-0.18128	-0.26199	-0.2325	-0.22096	-0.0311	-0.08671	-0.24298	-0.04751	-0.03523	0.01254	-0.08145	-0.0396	-0.08302	0.11969	0.02821
	16.3	-0.00574	0.12381	0.01284	-0.18414	0.13608	-0.09183	-0.15708	-0.2125	-0.21242	-0.17172	-0.02413	-0.17457	-0.26787	-0.05028	-0.02795	-0.00126	-0.11656	-0.10204	-0.08485	0.11411	0.0269
	16.4	-0.14636	0.08211	0.0315	-0.24632	-0.15483	-0.18033	0.03755	0.1369	0.1524	0.01948	-0.05836	-0.14218	-0.20469	-0.06124	-0.13408	-0.02144	-0.06739	-0.08195	-0.05773	0.11607	0.02736
	16.5	-0.01261	0.23995	-0.05686	-0.29363	-0.051	-0.12601	-0.09864	-0.1978	-0.15835	-0.15348	-0.01164	-0.12108	-0.1771	-0.11152	-0.12381	-0.07126	-0.12192	-0.07823	-0.09583	0.10788	0.02543
	16.6	-0.11906	0.04127	0.03689	-0.26852	-0.1311	-0.1813	0.22455	0.33507	0.4134	0.2007	0.00221	-0.13226	-0.163	-0.10138	-0.12576	-0.01232	0.01763	-0.01425	0.00127	0.18536	0.04369
	16.7	-0.11834	0.09007	0.08018	-0.19969	0.08491	-0.10627	0.1235	0.10683	0.11992	0.03142	0.03233	-0.13599	-0.21558	-0.07041	-0.09404	-0.00933	-0.07315	-0.07625	-0.02388	0.11108	0.02618
	16.8	-0.14723	0.07029	0.06762	-0.23203	0.04059	-0.12772	0.10776	0.11023	0.01096	-0.04226	-0.01369	-0.15756	-0.1675	-0.07914	-0.12902	-0.01762	-0.09178	-0.07564	-0.04854	0.10195	0.02403
	16.9	-0.01963	0.23384	-0.03661	-0.2097	0.0672	-0.1269	0.46009	0.66868	0.7607	0.56792	-0.02478	-0.09927	-0.15214	-0.03076	-0.07153	-0.08888	-0.00208	-0.05459	0.10231	0.30129	0.07101
	17	0.06304	0.22426	0.0078	-0.25654	0.12163	-0.14432	0.18805	0.31256	0.29573	0.14364	0.06753	-0.15942	-0.21493	-0.12476	-0.04175	-0.05498	-0.05304	-0.12283	0.01398	0.17283	0.04074
	17.1	0.03376	0.0205	-0.04613	-0.26238	-0.08205	-0.19715	0.24535	0.42247	0.33159	0.22453	0.00156	-0.03046	-0.21732	-0.06552	-0.10225	-0.04005	-0.06287	-0.10714	0.00369	0.18738	0.04416
	17.2	0.02371	0.06613	-0.05795	-0.2562	-0.13247	-0.21924	0.22502	0.32488	0.38957	0.18449	-0.08182	-0.06808	-0.19179	-0.01324	-0.10209	-0.01606	-0.08304	-0.01409	-0.00124	0.17947	0.0423
	17.3	0.05324	0.05769	-0.12719	-0.21109	-0.10028	-0.13794	0.05028	0.05227	0.03386	0.01883	0.01821	-0.13545	-0.22242	-0.08965	-0.05226	0.03781	-0.02989	-0.07168	-0.04754	0.09345	0.02203
	17.4	0.00442	0.0957	-0.08498	-0.14937	-0.11102	-0.0574	0.06528	-0.0023	0.00652	-0.04109	-0.00396	-0.11658	-0.21371	-0.13244	-0.0523	-0.02465	-0.0585	-0.06621	-0.05237	0.07629	0.01798
	17.5	0.000600775	0.11819	-0.12447	-0.15504	-0.09595	-0.02024	-0.00924	-0.11105	-0.0953	-0.10473	-0.03705	-0.03575	-0.05611	-0.08514	-0.08094	0.00288	-0.02473	-0.04572	-0.05332	0.06264	0.01477
	17.6	-0.09587	0.02186	-0.18633	-0.1878	-0.10201	-0.15175	-0.10021	-0.19479	-0.22767	-0.18967	-0.06993	-0.00528	-0.15401	-0.1	-0.06099	0.000940132	-0.03412	-0.06302	-0.10559	0.07502	0.01768
	17.7	0.00446	0.03075	-0.12976	-0.19002	-0.12629	-0.17749	-0.07118	-0.11752	-0.17565	-0.217	-0.06084	-0.03906	-0.17358	-0.09749	-0.13682	-0.01724	0.02439	-0.10191	-0.09846	0.07614	0.01795
	17.8	-0.02339	0.0391	-0.1293	-0.21435	-0.14349	-0.09359	0.08259	0.11819	0.08015	0.00493	0.03233	-0.07806	-0.20165	-0.11058	-0.11769	1.88026e-05	-0.07087	-0.04868	-0.04857	0.09705	0.02288
	17.9	-0.06617	0.02013	-0.15206	-0.21175	-0.04746	-0.07131	0.22369	0.42889	0.33188	0.21888	0.07185	-0.05889	-0.23233	-0.08881	-0.09733	0.03198	0.01456	-0.08174	0.013	0.181	0.04266
	18	0.08451	0.00385	-0.15679	-0.14019	-0.12972	-0.02655	0.22163	0.35175	0.30673	0.23346	-0.04868	-0.09572	-0.09696	-0.10693	-0.07513	0.03732	-0.05503	-0.03416	0.01519	0.159	0.03748
	18.1	0.14087	0.08213	-0.09134	-0.25309	-0.11531	-0.0796	0.01893	0.07328	0.04649	0.01154	-0.02224	0.07254	-0.18623	-0.09236	-0.11343	-0.04105	-0.09222	-0.05092	-0.03844	0.10136	0.02389
	18.2	0.28396	0.08545	-0.10839	-0.17398	-0.11716	0.04393	-0.2104	-0.21141	-0.21378	-0.21342	-0.03624	-0.03942	-0.1685	-0.07026	-0.10091	-0.02446	-0.03114	-0.00197	-0.07267	0.12804	0.03018
	18.3	0.14286	0.07354	-0.13439	-0.13529	-0.08324	0.04587	-0.25018	-0.26769	-0.28083	-0.21997	0.08061	-0.16663	-0.19064	-0.05806	-0.0752	0.0141	0.12233	-0.00392	-0.07704	0.13735	0.03237
	18.4	0.01982	0.02334	-0.11493	0.000458638	0.0243	0.13216	-0.16776	-0.21229	-0.20273	-0.21419	-0.03786	-0.14885	-0.173	-0.03928	-0.13105	-0.07852	0.07405	-0.03284	-0.07106	0.10473	0.02468
	18.5	-0.01991	-0.04139	-0.07427	-0.04595	-0.09524	0.05139	0.01125	0.07439	0.07041	-0.00768	-0.05003	-0.13815	-0.15594	-0.04726	-0.11113	0.02495	-0.08716	-0.04601	-0.03821	0.06716	0.01583
	18.6	0.02331	0.01098	-0.11897	0.003	0.09979	0.01453	0.3471	0.63346	0.6622	0.46106	0.02	-0.15425	-0.17949	-0.01818	-0.1518	-0.02382	0.08463	-0.01224	0.09452	0.25721	0.06063
	18.7	-0.01143	0.00338	-0.11481	-0.0156	0.03429	-0.00886	-0.03545	0.07076	-0.03206	-0.04988	0.01297	-0.08797	-0.20307	-0.06509	-0.1292	-0.06643	-0.05214	-0.06196	-0.04514	0.06369	0.01501
	18.8	-0.05819	0.02447	0.01357	-0.07827	0.0485	-0.03968	-0.02119	0.15551	0.11447	0.01391	0.03406	-0.10053	-0.22201	-0.10686	-0.06215	-0.05953	-0.04623	-0.04432	-0.02414	0.0858	0.02022
	18.9	-0.12377	0.01165	-0.0172	-0.02105	0.01324	0.02755	-0.05857	0.17087	0.07419	0.000109245	-0.06685	-0.14115	-0.20331	-0.10512	0.01312	-0.06101	-0.04286	-0.05108	-0.03229	0.08458	0.01994
	19	-0.09981	0.08009	-0.05264	-0.14893	-0.02514	-0.07337	-0.07582	0.03997	-0.03392	-0.06534	-0.06349	0.02669	-0.16466	-0.09702	-0.0201	-0.05246	-0.02751	-0.04229	-0.04977	0.06063	0.01429
	19.1	-0.06519	0.05705	0.01838	-0.12126	0.10116	0.03729	-0.05508	0.05886	-0.01832	-0.06947	-0.01596	0.05643	-0.21108	-0.05697	-0.01864	-0.03279	-0.0961	-0.12599	-0.03098	0.07908	0.01864
	19.2	-0.03861	0.09944	0.06078	-0.22082	0.0324	-0.02524	0.02702	0.17641	0.13855	0.07584	0.0784	-0.08328	-0.20355	-0.08191	-0.05918	-0.07431	-0.05999	-0.04747	-0.01142	0.1074	0.02531
	19.3	-0.0542	0.03438	-0.12209	-0.19794	-0.08056	-0.11992	0.09207	0.30583	0.36347	0.19554	0.03638	-0.06315	-0.10632	-0.07589	-0.0996	0.01961	-0.07916	-0.06215	-0.000762012	0.15228	0.03589
	19.4	-0.05278	0.06168	-0.12725	-0.1429	-0.04352	-0.08792	-0.15182	-0.000113293	-0.06365	-0.09773	0.02924	-0.09476	-0.15301	-0.06635	-0.05739	0.00205	-0.03312	-0.04073	-0.06223	0.06111	0.0144
	19.5	-0.0249	-0.00233	-0.11353	-0.1263	-0.08209	-0.07587	-0.29466	-0.30055	-0.32407	-0.26456	0.06028	-0.00162	-0.23844	-0.1088	-0.14741	0.0408	0.03849	-0.02072	-0.11035	0.12663	0.02985
	19.6	0.07012	0.08362	-0.12487	-0.1013	-0.00298	-0.04516	-0.30125	-0.23608	-0.25713	-0.23009	-0.02023	-0.12523	-0.19342	-0.09101	-0.15399	0.00756	0.00249	-0.06959	-0.09936	0.11325	0.02669
	19.7	-0.00286	-0.03811	-0.11456	-0.17751	-0.06501	-0.1375	-0.28591	-0.2931	-0.29221	-0.21716	-0.0284	-0.00498	-0.19915	-0.05931	-0.13404	-0.00758	-0.01842	-0.04187	-0.11765	0.10415	0.02455
	19.8	-0.04105	-0.05486	-0.12596	-0.07365	-0.09355	-0.01491	-0.29296	-0.26007	-0.273	-0.19888	-0.06306	-0.11507	-0.16224	-0.09555	-0.10053	-0.02145	-0.08006	-0.00498	-0.1151	0.08868	0.0209
	19.9	-0.01936	-0.01058	-0.11623	-0.13427	-0.02589	0.00923	-0.3122	-0.31016	-0.27465	-0.21832	-0.01207	-0.06249	-0.21186	-0.10046	-0.12901	-0.00692	-0.06923	-0.04887	-0.11407	0.10798	0.02545
	20	-0.09011	-0.01176	-0.12081	-0.02474	0.03327	-0.06229	-0.23875	-0.17754	-0.21607	-0.19111	-0.05544	-0.07722	-0.18406	-0.06615	-0.10871	0.00577	-0.02011	-0.08633	-0.09401	0.07974	0.0188
LEAP2 (20 s)	0.1	0.21582	-0.76172	-0.07586	0.11752	0.2684	0.61976	0.27604	0.49448	0.44857	0.19077	0.20077	0.01443	0.09871	0.14582	0.016	-0.07598	0.2087	0.09855	0.13893	0.29147	0.0687
	0.2	0.22375	-0.74772	0.00334	0.16921	0.21566	0.74101	0.41353	0.65925	0.66182	0.31169	0.2271	0.00517	0.12115	0.11128	0.00962	-0.06718	0.19941	0.01575	0.18188	0.33449	0.07884
	0.3	0.17931	-0.72826	-0.03354	0.13892	0.09695	0.59145	0.36565	0.59267	0.57603	0.34477	0.2304	-0.03425	0.08924	0.12176	0.03404	-0.0264	0.16708	0.07698	0.1546	0.30296	0.07141
	0.4	0.2156	-0.70039	0.00918	0.09773	0.11545	0.35373	0.31273	0.53133	0.58114	0.20315	0.15615	-0.04254	0.10414	0.13977	0.00449	-0.03512	0.17587	0.04231	0.12582	0.27114	0.06391
	0.5	0.23351	-0.70201	0.0051	-0.00101	0.16693	0.44591	0.34888	0.56829	0.59103	0.28188	0.25219	-0.03683	0.07968	0.15934	-0.01801	-0.09362	0.17125	0.05454	0.13928	0.29068	0.06851
	0.6	0.06354	-0.77505	-0.1256	0.02432	0.01666	0.13406	0.32227	0.46334	0.48461	0.16099	0.18725	0.0104	0.09958	0.14889	0.00871	-0.06635	0.14512	0.04353	0.07479	0.26708	0.06295
	0.7	0.105	-0.74661	-0.06029	-0.000954972	0.09357	0.156	0.20743	0.33114	0.34515	0.05287	0.24759	-0.07181	0.1139	0.13309	0.02228	-0.04992	0.20517	0.05921	0.06349	0.23676	0.05581
	0.8	0.16253	-0.72126	-0.08573	-0.0775	0.25207	0.20879	0.22905	0.40545	0.28957	0.09203	0.25895	-0.04236	0.1016	0.2056	0.01579	-0.03614	0.20646	0.00629	0.08173	0.24515	0.05778
	0.9	0.172	-0.71994	-0.0819	0.03578	0.19102	0.34895	0.087	0.17782	0.15914	-0.04367	0.24603	0.01064	0.09488	0.17763	0.01673	-0.000864922	0.10202	0.06383	0.05762	0.22186	0.05229
	1	0.18828	-0.72048	-0.06918	-0.00587	0.16233	0.33951	0.09124	0.1845	0.16176	0.0036	0.25917	0.01983	0.07753	0.13364	0.00368	-0.08369	0.20224	0.13814	0.06035	0.22523	0.05309
	1.1	0.10253	-0.73179	0.00418	0.06963	0.09003	0.30366	0.09052	0.13217	0.13559	-0.04203	0.19395	-0.0161	0.10353	0.1705	0.00426	-0.03426	0.25071	0.01342	0.04669	0.21689	0.05112
	1.2	0.0414	-0.74686	0.05499	0.20358	0.09872	0.24628	0.03917	0.04405	0.11868	-0.07282	0.2404	0.01124	0.05398	0.15686	0.00975	-0.03507	0.19588	0.04765	0.03933	0.2165	0.05103
	1.3	0.07657	-0.7173	0.04068	0.12868	0.1922	0.21677	0.00348	0.08366	0.05067	-0.05825	0.27268	-0.07643	0.06642	0.14062	0.0529	-0.03125	0.24589	0.08361	0.04287	0.21393	0.05042
	1.4	0.13907	-0.71501	-0.000716812	0.1005	0.21507	0.21964	0.07428	0.16962	0.12608	-0.06257	0.20017	-0.04621	0.11529	0.1535	0.0609	-0.09093	0.1938	0.03188	0.04913	0.21357	0.05034
	1.5	0.07386	-0.70542	0.03815	0.11964	0.29056	0.1197	0.12685	0.23114	0.24202	0.04875	0.18006	0.02224	0.06316	0.1742	0.04923	0.01914	0.11244	0.09541	0.07228	0.20945	0.04937
	1.6	0.04425	-0.73886	-0.11246	0.000609423	0.33154	0.19245	0.10751	0.07925	0.08808	-0.04616	0.23408	-0.03269	0.10125	0.15293	0.00843	-0.07406	0.23239	0.02832	0.03316	0.22561	0.05318
	1.7	0.07859	-0.73215	-0.10318	0.02928	0.11171	0.18495	0.27304	0.44611	0.43799	0.12717	0.25392	0.04075	0.09048	0.16032	0.00122	-0.01047	0.20194	0.05435	0.09145	0.2515	0.05928
	1.8	0.09885	-0.71501	-0.06477	-0.01939	0.23377	0.16115	0.21093	0.3206	0.34277	0.09249	0.17762	0.07524	0.08422	0.15365	0.00142	-0.05552	0.26511	0.10046	0.08131	0.23161	0.05459
	1.9	0.06726	-0.74313	-0.12163	0.04434	0.16036	0.1632	0.22303	0.38616	0.37374	0.11821	0.25127	0.03005	0.01115	0.13596	0.06875	-0.08738	0.13365	0.07038	0.07141	0.24307	0.05729
	2	0.16591	-0.7136	-0.05931	0.0087	0.32477	0.14977	0.37571	0.65225	0.67089	0.32489	0.23997	0.00331	0.06957	0.14802	0.01808	-0.02403	0.15829	0.02066	0.14077	0.30142	0.07105
	2.1	0.15792	-0.71472	-0.03896	0.03629	0.08487	0.15716	0.37727	0.59296	0.59946	0.28988	0.22029	-0.01862	0.11174	0.12306	0.01148	-0.0339	0.17895	0.10806	0.12462	0.28178	0.06642
	2.2	0.17084	-0.71978	0.00918	0.09065	0.11596	0.19793	0.12056	0.28042	0.34813	0.09548	0.28004	0.01863	0.08958	0.14665	0.03576	-0.07649	0.17194	-0.00276	0.07626	0.22648	0.05338
	2.3	0.16786	-0.69901	-0.00534	0.03912	0.10691	0.25889	0.27552	0.40041	0.40115	0.10541	0.24781	0.04279	0.11515	0.15743	0.05919	-0.05346	0.1406	0.00698	0.09819	0.23751	0.05598
	2.4	0.19181	-0.69374	-0.07084	0.08399	0.12478	0.24882	0.43539	0.62407	0.57803	0.27847	0.29664	-0.02043	0.0875	0.16532	0.02043	0.00035725	0.19345	0.05617	0.14446	0.28565	0.06733
	2.5	0.20961	-0.73924	-0.13108	0.16468	0.01505	0.25244	0.4188	0.6093	0.58434	0.28152	0.33995	-0.02055	0.10848	0.16676	0.02195	-0.04033	0.13266	0.08593	0.13668	0.29827	0.0703
	2.6	0.1321	-0.74045	-0.0969	0.19273	0.11104	0.3269	0.35453	0.58218	0.52812	0.27454	0.24532	-0.01694	0.12952	0.16024	0.0213	-0.06509	0.22941	0.0923	0.13671	0.28519	0.06722
	2.7	0.23712	-0.7238	-0.07207	0.18896	0.09652	0.44968	0.29272	0.47358	0.4427	0.20647	0.31497	-0.03725	0.05802	0.16749	0.03762	-0.03507	0.15575	0.08369	0.12984	0.27047	0.06375
	2.8	0.2714	-0.67709	-0.02603	0.03486	0.08196	0.28187	0.22242	0.47173	0.45039	0.13868	0.2981	0.03762	0.06342	0.16383	0.01227	-0.01792	0.14448	0.04397	0.11089	0.24702	0.05822
	2.9	0.3701	-0.72781	-0.07418	0.12838	0.11081	0.27822	0.34687	0.45972	0.44668	0.23135	0.2975	0.02338	0.13673	0.1664	-0.01658	-0.00641	0.14999	0.06763	0.13271	0.26666	0.06285
	3	0.18769	-0.72383	-0.00293	0.1467	0.25522	0.20226	0.41064	0.47558	0.48045	0.2044	0.25257	-0.03473	0.03922	0.16313	-0.02023	-0.03804	0.21878	0.07244	0.12718	0.26691	0.06291
	3.1	0.15204	-0.72555	0.01294	0.00819	0.22035	0.2768	0.20465	0.10841	0.14222	-0.03089	0.27993	0.03029	0.1051	0.15985	-0.03166	-0.09206	0.18486	0.01696	0.0568	0.2238	0.05275
	3.2	0.12457	-0.72053	0.09854	0.05303	0.25089	0.36533	0.22726	0.19609	0.15969	-0.02688	0.23683	0.00169	0.09174	0.15327	-0.07215	-0.07585	0.20547	0.00241	0.07063	0.23153	0.05457
	3.3	0.13177	-0.74587	0.09488	0.03092	0.17449	0.31799	0.21052	0.05279	0.08041	-0.07203	0.23424	0.03444	0.08611	0.1379	-0.01121	-0.000789711	0.1999	0.0088	0.05363	0.22293	0.05254
	3.4	0.05409	-0.70809	0.04622	0.01252	0.30717	0.4208	0.2403	0.10209	0.17377	-0.08323	0.20125	-0.01147	0.06356	0.15392	0.07176	-0.06007	0.27559	0.0853	0.07475	0.23554	0.05552
	3.5	0.12953	-0.72609	0.1444	0.05702	0.16615	0.47262	0.40681	0.38377	0.47732	0.16504	0.20558	-0.06009	0.05072	0.13541	-0.0329	-0.01311	0.20075	0.06711	0.12389	0.26827	0.06323
	3.6	0.17275	-0.72471	0.02315	0.13292	0.1532	0.5281	0.24221	0.21844	0.28221	0.0218	0.2119	-0.01526	0.0648	0.13626	0.03112	0.0016	0.32307	0.11675	0.10668	0.24783	0.05841
	3.7	0.15879	-0.71083	0.03177	0.09519	0.21802	0.6314	0.29801	0.21051	0.24139	-0.00853	0.2749	0.05253	0.08972	0.1495	0.03304	-0.02461	0.27763	0.05979	0.11546	0.25775	0.06075
	3.8	0.12192	-0.7255	0.06721	0.07715	0.23511	0.51168	0.29993	0.29336	0.26887	0.0431	0.15177	-0.07133	0.13251	0.11611	0.01276	0.0053	0.25022	0.05818	0.10269	0.24906	0.0587
	3.9	0.06074	-0.7154	-0.0113	0.04867	0.27962	0.59648	0.35828	0.32834	0.41187	0.10042	0.15837	0.00974	0.10206	0.13124	0.01052	-0.00989	0.21659	0.08643	0.12015	0.26738	0.06302
	4	0.12182	-0.71798	0.05905	0.07027	0.36385	0.50519	0.26184	0.16363	0.24197	0.02666	0.22883	0.01178	0.10531	0.15514	0.01831	-0.01559	0.186	0.00762	0.09965	0.24556	0.05788
	4.1	0.03089	-0.73938	0.17176	0.0825	0.4275	0.50892	0.26403	0.24356	0.21427	0.03795	0.22634	-0.03431	0.06675	0.18152	0.03175	0.05722	0.20065	0.05374	0.11254	0.25568	0.06027
	4.2	0.12413	-0.72892	0.04549	0.12955	0.42092	0.36078	0.48803	0.49111	0.49135	0.22729	0.25306	0.0244	0.08885	0.12971	0.01461	0.00483	0.26765	0.06932	0.16123	0.28112	0.06626
	4.3	0.13806	-0.73854	0.07936	0.22094	0.26911	0.47173	0.51998	0.61808	0.56549	0.30253	0.26446	-0.04212	0.12083	0.11885	0.01774	-0.04368	0.15416	0.06085	0.1721	0.3044	0.07175
	4.4	0.12354	-0.75141	0.01857	0.16299	0.23467	0.53989	0.36535	0.42581	0.38708	0.10229	0.26614	-0.00601	0.12165	0.14531	0.05043	-0.04753	0.23368	0.06576	0.13546	0.27318	0.06439
	4.5	0.15541	-0.73672	0.00571	0.19341	0.21932	0.48247	0.45366	0.40636	0.51738	0.16639	0.26382	0.03131	0.10714	0.13911	0.02324	-0.03766	0.23571	0.09937	0.15141	0.27735	0.06537
	4.6	0.17655	-0.7382	0.00801	0.23067	0.18099	0.39939	0.34677	0.32735	0.30549	0.0927	0.29096	0.03029	0.11891	0.18942	0.07849	-0.05475	0.04684	-0.000623158	0.11274	0.25078	0.05911
	4.7	0.13884	-0.70375	0.02987	0.18592	0.15934	0.40305	0.25063	0.19899	0.28635	0.00905	0.28588	-0.01093	0.11956	0.16536	0.06343	-0.05686	0.19216	0.01749	0.09635	0.23303	0.05493
	4.8	0.17949	-0.71753	-0.03971	0.18012	0.10754	0.32373	0.21303	0.15051	0.16345	-0.03228	0.27679	0.03774	0.21885	0.16128	0.03181	-0.06194	0.21858	0.04493	0.08091	0.22778	0.05369
	4.9	0.21552	-0.72059	0.01503	0.13745	0.18968	0.34723	0.16594	0.04843	0.09462	-0.1001	0.22742	-0.02211	0.14192	0.13103	0.00783	0.04219	0.23934	0.13938	0.07223	0.22549	0.05315
	5	0.21598	-0.71433	-0.02743	0.1739	0.21322	0.28762	0.27648	0.20898	0.21472	0.06587	0.26398	0.00649	0.15917	0.15021	-0.01331	-0.04513	0.21669	0.10178	0.09749	0.22916	0.05401
	5.1	0.16652	-0.7293	-0.05944	0.1726	0.23207	0.26613	0.21289	0.09458	0.17752	-0.05106	0.21953	-0.04122	0.12141	0.11054	0.02409	-0.02427	0.24103	0.02172	0.06419	0.22602	0.05327
	5.2	0.16086	-0.74293	0.08639	0.14182	0.15619	0.48247	0.30085	0.16242	0.16281	-0.00897	0.24419	-0.02337	0.1774	0.16443	0.0728	-0.03544	0.16007	0.11384	0.09866	0.24189	0.05701
	5.3	0.18511	-0.75634	0.11992	0.1507	0.21003	0.47941	0.28794	0.25604	0.26665	-0.01474	0.28782	0.04555	0.16875	0.14111	0.09657	-0.01907	0.16569	0.03993	0.11728	0.24989	0.0589
	5.4	0.24017	-0.72623	0.04756	0.12348	0.20669	0.43147	0.39157	0.35346	0.30266	0.10034	0.22477	-0.00823	0.17662	0.16657	0.11318	-0.03144	0.15476	0.1084	0.13199	0.24934	0.05877
	5.5	0.13567	-0.72675	0.07087	0.08735	0.16918	0.4884	0.43951	0.44155	0.41898	0.09247	0.22867	-0.04416	0.13881	0.15918	0.06999	-0.07844	0.12516	0.08023	0.12759	0.26981	0.0636
	5.6	0.13802	-0.72184	0.06131	0.09943	0.08936	0.5675	0.34966	0.25924	0.34991	0.04192	0.2954	-0.02517	0.16995	0.13618	0.02062	-0.04178	0.15799	0.06185	0.11164	0.25889	0.06102
	5.7	0.1738	-0.71676	0.08074	0.15317	0.28741	0.4111	0.3152	0.25079	0.30684	0.07686	0.21126	4.00619e-06	0.15281	0.1407	0.04698	-0.05863	0.22037	0.1069	0.11997	0.24036	0.05665
	5.8	0.18113	-0.74031	0.07154	0.15959	0.25128	0.3954	0.44514	0.53735	0.54014	0.21171	0.21288	-0.01075	0.17225	0.1565	0.03709	-0.07683	0.0969	0.08168	0.15126	0.28341	0.0668
	5.9	0.1782	-0.71448	0.03192	0.10512	0.27761	0.46677	0.33669	0.269	0.314	0.06051	0.29594	-0.03233	0.15437	0.16179	-0.01504	-0.02834	0.17547	0.0459	0.11573	0.25073	0.0591
	6	0.06211	-0.7275	-0.02664	0.10791	0.25774	0.4233	0.31161	0.19145	0.24753	0.01848	0.30394	0.00469	0.10095	0.1281	0.01854	-0.03986	0.16042	0.04569	0.08825	0.24193	0.05702
	6.1	0.14622	-0.75346	0.06748	0.1755	0.2542	0.48691	0.31176	0.20479	0.21383	0.07138	0.27106	0.03221	0.14181	0.15263	0.03366	-0.03431	0.10902	0.00606	0.10504	0.24848	0.05857
	6.2	0.11112	-0.71326	0.06779	0.1748	0.25502	0.60566	0.27295	0.24337	0.22385	0.03506	0.31762	0.04597	0.15437	0.16715	0.04335	-0.01288	0.12258	0.10848	0.1235	0.25231	0.05947
	6.3	0.18846	-0.74634	0.07093	0.14549	0.31646	0.66192	0.20788	0.1136	0.15189	-0.02989	0.25733	-0.06514	0.19068	0.16194	0.03979	-0.02238	0.23884	0.06531	0.10815	0.26822	0.06322
	6.4	0.18098	-0.73115	0.01836	0.11185	0.33701	0.59753	0.26692	0.18869	0.17294	0.00476	0.18108	-0.02536	0.08129	0.16615	0.06113	-0.02452	0.14453	0.09235	0.10136	0.25484	0.06007
	6.5	0.18265	-0.70577	0.04815	0.16099	0.26742	0.63651	0.28984	0.29992	0.27837	0.01854	0.30864	0.00241	0.09771	0.13996	0.01163	-0.082	0.12198	0.04202	0.11772	0.2642	0.06227
	6.6	0.17984	-0.73651	-0.00913	0.14124	0.2882	0.5616	0.56901	0.6148	0.62869	0.27701	0.28858	-0.00432	0.07457	0.15418	0.02027	-0.05488	0.09675	0.03938	0.17385	0.32084	0.07562
	6.7	0.14759	-0.73184	0.00422	0.13939	0.14119	0.49419	0.29951	0.30507	0.27616	0.02974	0.22375	0.01425	0.09419	0.13921	0.00787	-0.02629	0.13206	0.09671	0.09928	0.24609	0.05801
	6.8	0.1088	-0.71355	0.00648	0.20349	0.20771	0.39794	0.37727	0.54504	0.49243	0.21782	0.20639	-0.01376	0.13445	0.14436	0.02846	-0.03537	0.13758	0.0647	0.13946	0.27117	0.06392
	6.9	0.106	-0.71626	-0.00996	0.1807	0.27195	0.59119	0.57385	0.73265	0.81506	0.34438	0.22267	-0.00414	0.06936	0.1122	-0.01272	-0.10488	0.21292	0.1036	0.19381	0.35043	0.0826
	7	0.06621	-0.72636	0.00824	0.26765	0.24538	0.51239	0.32275	0.26937	0.3333	0.05956	0.20807	-0.01808	0.06638	0.09681	-0.03859	-0.10911	0.14751	0.03009	0.09675	0.25927	0.06111
	7.1	0.09362	-0.73045	-0.0417	0.19337	0.18528	0.49911	0.31496	0.31648	0.2783	0.10537	0.31102	-0.04495	0.10064	0.11904	0.000381671	-0.11267	0.18014	0.01791	0.09921	0.25943	0.06115
	7.2	0.0455	-0.72353	-0.01632	0.1647	0.17898	0.57402	0.1846	0.18245	0.18977	0.02128	0.21774	-0.07265	0.05028	0.14081	0.0367	-0.07938	0.10549	-0.02465	0.06532	0.24686	0.05818
	7.3	0.14816	-0.71605	-0.02308	0.17944	0.16146	0.58611	0.12944	0.06162	0.04115	-0.0777	0.23099	-0.0524	0.11702	0.12384	0.01257	-0.06829	0.15526	0.0345	0.058	0.24495	0.05773
	7.4	0.12008	-0.73551	0.01778	0.1595	0.18894	0.57738	0.12525	0.04249	0.09798	-0.03158	0.24246	0.01118	0.12072	0.09005	0.00232	-0.04838	0.11105	0.00825	0.06111	0.24343	0.05738
	7.5	0.19172	-0.70963	0.04382	0.17194	0.20189	0.54698	0.20802	0.17173	0.24048	0.03641	0.16491	-0.05931	0.09476	0.10163	-0.01607	0.00748	0.12307	0.03975	0.08664	0.23956	0.05646
	7.6	0.30447	-0.69789	0.04348	0.14953	0.19055	0.56757	0.30355	0.39395	0.38692	0.15386	0.17816	-0.00931	0.15168	0.07702	-0.02548	0.02051	0.10917	0.06674	0.13136	0.26018	0.06132
	7.7	0.32916	-0.72079	0.10099	0.15995	0.17984	0.50572	0.2852	0.28658	0.25769	0.04374	0.27923	-0.0426	0.14095	0.16407	0.07807	-0.06865	0.08121	0.11041	0.1206	0.25181	0.05935
	7.8	0.32023	-0.73243	0.11864	0.14359	0.17996	0.59063	0.29948	0.29217	0.29282	0.08638	0.22212	-0.0444	0.09032	0.15888	0.0295	-0.02454	0.10783	0.10368	0.12416	0.26057	0.06142
	7.9	0.29744	-0.71114	0.10969	0.14653	0.2647	0.54895	0.45319	0.5864	0.53739	0.23785	0.25598	0.05998	0.12776	0.11845	0.05769	-0.05007	0.24212	0.09987	0.18793	0.29022	0.06841
	8	0.23668	-0.70439	0.06737	0.14116	0.39282	0.64722	0.34395	0.49221	0.42981	0.12904	0.2683	-0.0682	0.09269	0.11598	0.05487	-0.05282	0.14502	0.10769	0.15775	0.28708	0.06766
	8.1	0.2777	-0.72388	0.03238	0.10699	0.41742	0.48568	0.54243	0.74527	0.76753	0.30525	0.19887	-0.05156	0.07987	0.11028	0.00712	-0.08961	0.13703	0.10267	0.19175	0.34231	0.08068
	8.2	0.209	-0.70337	0.067	0.12665	0.53373	0.54466	0.35874	0.41752	0.47578	0.11859	0.26003	0.00607	0.13692	0.11651	-0.01558	-0.08245	0.16713	0.06737	0.15579	0.28559	0.06731
	8.3	0.24251	-0.71847	0.05737	0.1837	0.43139	0.42528	0.48169	0.65552	0.71217	0.30336	0.24543	-0.02668	0.12054	0.14651	-0.01606	-0.05312	0.20507	0.11078	0.19483	0.31725	0.07478
	8.4	0.24319	-0.71884	0.09329	0.14774	0.40038	0.4461	0.22177	0.25978	0.27339	0.0069	0.22948	0.02416	0.13162	0.1176	-0.02735	-0.05607	0.04192	0.0332	0.10379	0.24905	0.0587
	8.5	0.18636	-0.71245	0.14368	0.2165	0.32386	0.57063	0.22022	0.27566	0.21363	0.04856	0.26695	-0.01454	0.04077	0.10561	-0.0079	-0.07754	0.24192	0.07212	0.11745	0.25652	0.06046
	8.6	0.2635	-0.7219	0.12795	0.18021	0.34449	0.66961	0.22246	0.20701	0.25258	0.06429	0.23964	-0.14596	0.09334	0.1076	0.05687	-0.04236	0.1483	0.07492	0.11903	0.27044	0.06374
	8.7	0.25754	-0.73898	0.11344	0.16836	0.36822	0.72191	0.22735	0.19352	0.30262	0.0168	0.17086	-0.01412	0.1495	0.12	0.01399	-0.0362	0.18689	0.05823	0.12666	0.27744	0.06539
	8.8	0.29245	-0.72317	0.12532	0.21885	0.27454	0.56335	0.12192	0.08846	0.0984	-0.03274	0.2683	0.01358	0.09199	0.10858	-0.03323	-0.04904	0.14309	0.05628	0.09039	0.25098	0.05916
	8.9	0.15548	-0.73051	0.09097	0.2452	0.33705	0.69083	0.1047	0.08703	0.14106	-0.07812	0.25981	0.00277	0.06721	0.13919	-0.000370105	0.01275	0.15635	0.05425	0.09642	0.26714	0.06297
	9	0.21139	-0.71788	0.05233	0.19092	0.36184	0.72314	0.11519	0.0452	0.01792	-0.0735	0.17016	-0.01051	0.0817	0.11058	0.03482	-0.10308	0.15332	0.11337	0.08205	0.27107	0.06389
	9.1	0.13034	-0.73157	0.08783	0.12135	0.34366	0.60148	0.07777	-0.02062	0.0968	-0.05854	0.25603	0.00451	0.05856	0.11953	0.00264	-0.07294	0.22995	0.1201	0.07594	0.25735	0.06066
	9.2	0.11789	-0.72387	0.11496	0.24049	0.30202	0.62722	0.08355	0.03544	0.11223	-0.05852	0.28426	-0.04446	0.11561	0.13243	0.0138	-0.0698	0.09278	0.03724	0.07851	0.25846	0.06092
	9.3	0.13642	-0.72876	0.09871	0.20063	0.42635	0.66073	0.07747	0.03798	0.12323	-0.09351	0.27793	0.02681	0.12059	0.12129	0.06758	-0.05752	0.19951	0.04118	0.09648	0.26991	0.06362
	9.4	0.21293	-0.72492	0.04258	0.18902	0.3067	0.61476	0.13735	0.13294	0.11521	-0.04506	0.239	0.05415	0.11976	0.10635	0.08793	-0.0697	0.1557	0.09747	0.09845	0.25319	0.05968
	9.5	0.23662	-0.72983	0.10752	0.118	0.40691	0.70635	0.15017	0.17212	0.14851	0.00501	0.24819	0.05902	0.02201	0.1332	0.04845	-0.03768	0.11592	0.08459	0.11084	0.27001	0.06364
	9.6	0.21705	-0.7238	0.07116	0.11328	0.32851	0.76821	0.21708	0.12342	0.27737	-0.01383	0.21201	-0.01201	0.05989	0.10461	0.02548	-0.03215	0.10783	0.04477	0.10494	0.27687	0.06526
	9.7	0.24442	-0.73333	0.05457	0.10522	0.2921	0.75825	0.1715	0.04986	0.10976	-0.08649	0.22786	0.02392	0.05437	0.08411	0.04852	0.01465	0.12749	0.09172	0.09103	0.27266	0.06427
	9.8	0.1872	-0.73548	0.03298	0.13526	0.29745	0.91386	0.28641	0.24566	0.29475	0.07136	0.20396	-0.06952	0.05732	0.09933	0.02518	-0.08916	0.0746	0.01134	0.11347	0.30635	0.07221
	9.9	0.25936	-0.7246	0.05148	0.11048	0.40467	0.99283	0.3791	0.29555	0.37112	0.05122	0.24489	-0.04338	0.04617	0.10076	-0.00219	0.01352	0.13976	0.06251	0.15296	0.32582	0.0768
	10	0.21084	-0.73006	0.0261	0.08744	0.34744	0.76877	0.89689	1.23875	1.30789	0.73749	0.16378	-0.09128	0.09086	0.10559	-0.00268	-0.02612	0.12734	0.08052	0.29664	0.50787	0.11971
	10.1	0.16624	-0.72641	0.06064	0.08462	0.36051	0.91568	0.68778	0.9495	1.03629	0.52284	0.19785	-0.03203	0.14266	0.10695	0.04987	0.00331	0.13574	0.05058	0.26181	0.42827	0.10094
	10.2	0.14993	-0.73348	0.02367	0.09521	0.21791	0.9011	0.53993	0.56347	0.55437	0.25514	0.34687	-0.0414	0.08683	0.13486	0.03167	-0.01801	0.18342	0.04709	0.18548	0.341	0.08037
	10.3	0.09961	-0.73395	0.13143	0.16966	0.38353	1.04518	0.48001	0.53079	0.54101	0.20109	0.28896	-0.05462	0.07481	0.0775	0.01553	0.01173	0.08304	0.02848	0.18743	0.3559	0.08389
	10.4	0.17142	-0.73267	0.07741	0.13028	0.49236	0.98869	0.29169	0.21541	0.25169	0.04177	0.24046	-0.03245	0.09217	0.08688	0.01321	0.01156	0.22588	0.05287	0.14548	0.32119	0.0757
	10.5	0.13016	-0.7138	0.01376	0.11717	0.51696	1.09353	0.36661	0.32875	0.36563	0.08862	0.22121	0.06689	0.12526	0.15108	0.074	-0.02535	0.13534	0.01474	0.17059	0.3413	0.08044
	10.6	0.11115	-0.72492	-0.01839	0.11061	0.4913	1.12654	0.73936	1.00147	0.91617	0.45464	0.14545	-0.00552	0.08372	0.11166	0.01189	-0.03059	0.20914	0.03106	0.26471	0.45256	0.10667
	10.7	0.16507	-0.73082	0.05231	0.15109	0.3905	0.98067	0.55503	0.59964	0.5995	0.24861	0.1023	-0.05258	0.04366	0.13626	0.01958	0.03759	0.09993	0.02782	0.19034	0.35843	0.08448
	10.8	0.17533	-0.71114	0.12235	0.17058	0.49693	1.02734	0.66729	0.80204	0.88662	0.40403	0.2297	0.00127	0.10084	0.12569	0.08574	-0.04684	0.15734	0.05139	0.26369	0.40474	0.0954
	10.9	0.14595	-0.71921	0.05721	0.11406	0.40313	0.80085	0.19317	0.08292	0.18015	-0.05832	0.20509	-0.09548	0.06067	0.09789	0.05499	-0.02685	0.0899	0.06594	0.09178	0.28365	0.06686
	11	0.15353	-0.70071	0.03537	0.13313	0.36853	0.98672	0.26366	0.14672	0.152	-0.04188	0.25203	0.0982	0.06686	0.05852	0.01195	-0.06504	0.22305	0.05182	0.12191	0.30957	0.07297
	11.1	0.12906	-0.71659	0.07693	0.09059	0.41864	1.10453	0.20703	0.12632	0.17185	-0.05464	0.26647	-0.10912	0.07827	0.11286	0.03676	0.0553	0.12968	0.06396	0.12155	0.33361	0.07863
	11.2	0.08597	-0.72014	0.07582	0.10682	0.40577	1.08584	0.34572	0.38025	0.37425	0.13932	0.24435	0.02001	0.10896	0.08998	0.04445	-0.04165	0.20249	0.08989	0.16878	0.33699	0.07943
	11.3	0.15819	-0.73118	0.10678	0.10508	0.39432	1.16266	0.28229	0.21287	0.32312	0.04725	0.3512	0.03179	0.18153	0.11624	0.15424	-0.05725	0.2083	0.11223	0.17554	0.34473	0.08125
	11.4	0.16849	-0.73106	0.08685	0.09677	0.39294	1.23141	0.42677	0.49677	0.50235	0.22158	0.29296	-0.04585	0.21168	0.16547	0.06933	-0.02335	0.26432	0.15754	0.22139	0.3725	0.0878
	11.5	0.12909	-0.72567	0.09239	0.20882	0.36196	1.30536	0.72185	0.93674	0.94998	0.42493	0.30783	-0.0926	0.13325	0.11579	0.07926	-0.0415	0.2451	0.13138	0.29355	0.45894	0.10817
	11.6	0.15865	-0.71188	0.07193	0.1447	0.30556	1.30073	0.48282	0.56283	0.51722	0.25807	0.19833	0.00301	0.14218	0.11343	0.05195	-0.00417	0.21798	0.11265	0.21811	0.38397	0.0905
	11.7	0.09982	-0.7249	0.08321	0.19252	0.31296	1.18142	0.57477	0.7791	0.75132	0.39484	0.27117	-0.00462	0.1799	0.11692	0.06616	0.02249	0.14264	0.07093	0.25059	0.40223	0.09481
	11.8	0.036	-0.71639	0.09681	0.19648	0.42517	1.22787	0.42441	0.55673	0.65897	0.25096	0.18817	-0.00685	0.11235	0.12178	0.06451	0.02484	0.26949	0.14735	0.22659	0.38164	0.08995
	11.9	0.02491	-0.72476	0.06229	0.17765	0.27454	1.23652	0.19449	0.14836	0.14711	-0.02087	0.21126	0.05589	0.11118	0.14015	0.03749	-0.08362	0.30584	0.14188	0.13557	0.35302	0.08321
	12	0.01976	-0.7274	0.1121	0.14744	0.28923	1.14292	0.31607	0.33925	0.36509	0.13213	0.35115	0.00788	0.14329	0.10663	0.07611	-0.09604	0.15779	0.05058	0.163	0.34632	0.08163
	12.1	0.05139	-0.72805	0.06336	0.19348	0.27939	1.14986	0.18392	0.05169	0.12824	-0.05638	0.30421	0.01743	0.09712	0.08947	0.06681	-0.03614	0.1857	0.12409	0.12031	0.33746	0.07954
	12.2	0.04168	-0.73416	0.08777	0.1218	0.25813	1.0019	0.22613	0.15176	0.17217	-0.01171	0.18508	-0.05564	0.05684	0.06114	0.03079	-0.01751	0.21922	0.07064	0.10367	0.31086	0.07327
	12.3	0.06944	-0.71894	0.05547	0.12727	0.36566	1.00582	0.23667	0.1003	0.16692	-0.02293	0.24192	0.10937	0.11978	0.0723	0.00846	-0.02576	0.25349	0.06275	0.12378	0.31286	0.07374
	12.4	0.09863	-0.71623	0.02959	0.15403	0.40593	0.86013	0.27262	0.26548	0.26416	0.06523	0.32157	0.00691	0.14181	0.08073	0.09613	-0.0245	0.15208	0.07685	0.14173	0.29487	0.0695
	12.5	0.11455	-0.73907	0.04727	0.09257	0.49811	0.7475	0.1604	0.05958	0.11434	-0.07359	0.2477	0.00511	0.0974	0.06367	0.04614	0.0345	0.19231	0.04894	0.09763	0.28397	0.06693
	12.6	0.11123	-0.71148	0.13101	0.14623	0.51543	0.75724	0.14349	0.06283	0.14317	-0.02185	0.322	-0.01917	0.05308	0.08711	0.11454	-0.00143	0.29367	0.09496	0.12345	0.28597	0.0674
	12.7	0.1679	-0.72344	0.05829	0.11144	0.42541	0.84722	0.11227	0.05864	0.10885	-0.05825	0.28799	-0.06069	0.10223	0.04302	0.11897	-0.01369	0.28324	0.05475	0.1069	0.29588	0.06974
	12.8	0.19094	-0.71762	0.11463	0.07661	0.43741	0.97183	0.12733	0.11977	0.1592	-0.0156	0.29058	0.000484748	0.12509	0.07412	0.03358	0.02055	0.29248	0.09737	0.13326	0.31106	0.07332
	12.9	0.1632	-0.71077	0.03748	0.13541	0.38983	0.914	0.21572	0.2556	0.29582	0.09558	0.22407	-0.03389	0.11674	0.0933	0.07644	0.00453	0.26159	0.05609	0.14393	0.29958	0.07061
	13	0.15224	-0.731	0.07532	0.12352	0.33264	0.86864	0.30565	0.36146	0.35217	0.13159	0.23245	-0.02391	0.10829	0.08733	0.06094	0.03994	0.27579	0.08329	0.15758	0.29945	0.07058
	13.1	0.09007	-0.73051	0.07453	0.10328	0.2849	0.97396	0.33358	0.40165	0.49392	0.15883	0.20677	-0.01159	0.08984	0.11993	0.12062	0.00316	0.13022	0.06122	0.16135	0.3219	0.07587
	13.2	0.08159	-0.73768	0.10501	0.11943	0.32048	0.84055	0.21014	0.30043	0.2787	0.08172	0.28485	-0.02445	0.09265	0.08943	0.06638	0.02625	0.19489	0.1111	0.13564	0.2897	0.06828
	13.3	0.14648	-0.70704	0.09978	0.1039	0.27132	0.80678	0.26849	0.39241	0.40164	0.17572	0.33449	-0.07866	0.08552	0.069	0.04654	0.000940132	0.1418	0.12161	0.14893	0.29234	0.06891
	13.4	0.06948	-0.71631	0.13297	0.14335	0.3755	0.80462	0.33261	0.43184	0.45526	0.2105	0.29826	0.0482	0.08018	0.05674	0.06657	0.04994	0.23636	0.05073	0.17371	0.29866	0.0704
	13.5	0.05885	-0.72314	0.10273	0.10409	0.28726	0.69669	0.1431	0.208	0.17445	0.01333	0.31124	-0.00102	0.12917	0.07347	0.08825	-0.00498	0.21441	0.08369	0.10887	0.26306	0.062
	13.6	0.02416	-0.71887	0.07982	0.15373	0.26797	0.7963	0.15129	0.10967	0.15582	-0.01601	0.26695	-0.04891	0.05221	0.05014	0.05159	-0.00322	0.2457	0.06993	0.09379	0.27666	0.06521
	13.7	0.05812	-0.72442	0.09557	0.13326	0.38436	0.76325	0.13436	0.00581	0.02821	-0.11728	0.23088	-0.00667	0.09895	0.07563	0.03865	0.01585	0.2378	0.08498	0.08541	0.27876	0.0657
	13.8	0.03503	-0.72414	0.06848	0.16655	0.32264	0.7115	0.11353	0.00771	0.02953	-0.07645	0.22077	0.01737	0.0943	0.08507	0.02967	-0.03979	0.37045	0.12644	0.08659	0.27375	0.06452
	13.9	0.14077	-0.70447	0.12145	0.15771	0.23944	0.73855	0.10124	0.08603	0.17317	-0.06021	0.28701	-0.0152	0.17951	0.14187	0.15305	-0.11661	0.3855	0.15261	0.12008	0.27591	0.06503
	14	0.12621	-0.7368	0.0679	0.18114	0.31225	0.69266	0.15796	0.11127	0.14344	-0.00645	0.23359	0.06538	0.09695	0.13583	0.11918	-0.03691	0.2974	0.11809	0.1155	0.26524	0.06252
	14.1	0.15812	-0.71518	0.09752	0.20558	0.31272	0.84002	0.09971	0.09367	0.14907	-0.03704	0.29696	0.09141	0.10707	0.08784	0.1124	-0.076	0.32556	0.05163	0.12228	0.28775	0.06782
	14.2	0.13281	-0.71733	0.08352	0.16195	0.36763	0.89516	0.44648	0.70741	0.62578	0.34122	0.23186	-0.07073	0.09751	0.12831	0.07393	-0.01531	0.2083	0.09314	0.21065	0.34755	0.08192
	14.3	0.13921	-0.71934	0.06133	0.19972	0.31701	1.128	0.41979	0.60179	0.61175	0.28069	0.23624	0.01328	0.13545	0.08399	0.0583	-0.02271	0.29352	0.13362	0.22065	0.36443	0.0859
	14.4	0.1439	-0.73379	0.10915	0.21974	0.36724	0.93807	0.18885	0.30351	0.26892	0.03656	0.21645	0.03834	0.09332	0.09241	0.03216	-0.03971	0.2446	0.11419	0.14633	0.30595	0.07211
	14.5	0.06539	-0.69616	0.05974	0.15447	0.36192	0.88397	0.13746	0.11117	0.14916	-0.03793	0.28442	0.09627	0.08935	0.10618	0.01815	-0.01542	0.33852	0.06172	0.12047	0.29214	0.06886
	14.6	0.12563	-0.70186	0.09296	0.21768	0.37727	0.82977	0.14827	0.11913	0.13857	-0.0478	0.29686	0.01869	0.07991	0.11024	0.04479	0.04812	0.3333	0.07278	0.12802	0.2855	0.06729
	14.7	0.13601	-0.71668	0.09917	0.16817	0.29958	0.8451	0.09832	0.04836	0.06138	-0.05524	0.26144	0.05114	0.09332	0.09211	0.01899	-0.04227	0.29084	0.06272	0.10069	0.28588	0.06738
	14.8	0.11095	-0.70003	0.11377	0.23855	0.31627	0.74344	0.11876	0.07791	0.05483	-0.08015	0.28864	0.08023	0.07585	0.11018	0.04215	-0.04001	0.30241	0.15799	0.11176	0.27193	0.0641
	14.9	0.13913	-0.72006	0.12009	0.18131	0.28057	0.75787	0.13946	-0.0023	0.06912	-0.09214	0.20304	0.05992	0.13054	0.0802	0.05121	0.00688	0.34786	0.03706	0.09943	0.27507	0.06484
	15	0.16081	-0.70032	0.05273	0.1863	0.36972	0.62991	0.32307	0.23817	0.24582	0.00016708	0.26528	0.08732	0.16408	0.09889	0.09151	-0.02929	0.31547	0.17067	0.14835	0.26181	0.06171
	15.1	0.17187	-0.70227	0.16644	0.19128	0.31123	0.75094	0.24728	0.11817	0.23159	-0.01427	0.28777	0.08317	0.13167	0.12495	0.05334	-0.03578	0.31438	0.05675	0.13825	0.27241	0.06421
	15.2	0.14111	-0.71714	0.16672	0.11178	0.18791	0.847	0.24197	0.09564	0.2132	-0.05381	0.3127	0.07536	0.09224	0.06909	0.02278	0.00564	0.25518	0.08797	0.11974	0.28443	0.06704
	15.3	0.1189	-0.70467	0.08932	0.13933	0.23168	0.69818	0.36595	0.15936	0.24093	0.02627	0.27436	0.04045	0.11048	0.06141	0.07517	-0.00143	0.28384	0.09039	0.12777	0.26465	0.06238
	15.4	0.13216	-0.69783	0.14571	0.13941	0.25616	0.78082	0.43644	0.47213	0.41874	0.11389	0.30134	0.09315	0.10303	0.10001	0.04082	-0.01709	0.31225	0.07587	0.17817	0.29466	0.06945
	15.5	0.10329	-0.70344	0.19989	0.11006	0.27911	0.63394	0.55313	0.62362	0.60971	0.22711	0.31059	0.08197	0.15026	0.07625	0.06949	0.01942	0.29968	0.06953	0.20631	0.30877	0.07278
	15.6	0.09087	-0.69763	0.09848	0.15703	0.2797	0.71072	0.51653	0.49512	0.59988	0.22439	0.32211	0.02669	0.15528	0.06911	0.04122	0.01388	0.34105	0.03584	0.19335	0.3082	0.07264
	15.7	0.19097	-0.71004	0.18249	0.16973	0.20252	0.80469	0.27186	0.12483	0.18553	-0.05765	0.30691	-0.02373	0.09625	0.09421	0.06514	-0.01201	0.25836	0.08369	0.1241	0.27995	0.06599
	15.8	0.13304	-0.69979	0.1285	0.15226	0.32453	0.77179	0.52712	0.61584	0.70668	0.25809	0.29853	0.0491	0.0935	0.09785	0.01656	-0.04761	0.29511	0.11479	0.21311	0.33134	0.0781
	15.9	0.1669	-0.70201	0.09254	0.17829	0.39247	0.77261	0.37594	0.2688	0.36338	0.10331	0.20412	0.03594	0.12447	0.0872	0.06605	0.00827	0.30658	0.14471	0.16609	0.28255	0.0666
	16	0.22265	-0.70718	0.20052	0.18074	0.33433	0.91863	0.4069	0.29945	0.33732	0.11511	0.25954	0.04075	0.09458	0.0508	0.05238	0.00352	0.28821	0.03896	0.17429	0.30502	0.07189
	16.1	0.2785	-0.70835	0.17301	0.20144	0.32764	0.78627	0.22398	0.08928	0.16392	-0.03548	0.38856	0.06857	0.0671	0.0978	0.01845	-0.06423	0.27207	0.0237	0.13179	0.28675	0.06759
	16.2	0.30425	-0.69595	0.11007	0.19409	0.30725	0.69699	0.54627	0.53249	0.48063	0.26037	0.30275	0.01148	0.10192	0.09007	0.07552	-0.037	0.24714	0.09425	0.20125	0.30155	0.07108
	16.3	0.26677	-0.71597	0.17291	0.22628	0.4173	0.69926	0.64337	0.66314	0.71982	0.42188	0.29718	-0.01346	0.04276	0.10652	0.11581	-0.06045	0.3121	0.03975	0.24194	0.34657	0.08169
	16.4	0.25193	-0.71532	0.11321	0.31089	0.4003	0.62819	0.67132	0.77658	0.81201	0.42632	0.3366	0.01587	0.10179	0.10809	0.09486	-0.03405	0.35695	0.1403	0.26643	0.35558	0.08381
	16.5	0.2381	-0.70827	0.07677	0.24411	0.33709	0.79145	0.73274	1.13327	1.02437	0.67106	0.38083	0.02927	0.06934	0.08707	0.06994	-0.05114	0.29794	0.1493	0.30962	0.43629	0.10283
	16.6	0.16662	-0.70702	0.05066	0.35371	0.32831	0.66039	0.5848	0.8021	0.86935	0.4764	0.2955	0.0982	0.0878	0.06709	0.04372	-0.0351	0.29402	0.02774	0.24802	0.36458	0.08593
	16.7	0.17032	-0.6873	0.07248	0.41176	0.36873	0.65964	0.44002	0.53131	0.5985	0.27568	0.28939	0.02566	0.12044	0.06624	0.03131	0.0524	0.27232	0.05691	0.20866	0.30275	0.07136
	16.8	0.21648	-0.70125	0.12906	0.32729	0.4471	0.56153	0.39122	0.47476	0.51589	0.22686	0.20515	0.02663	0.07034	0.09068	0.0487	-0.0437	0.27475	0.11228	0.18743	0.28591	0.06739
	16.9	0.28163	-0.69977	0.14841	0.42094	0.46154	0.46054	0.38617	0.60851	0.56833	0.2356	0.27544	0.01833	0.07755	0.06392	0.04372	0.00968	0.30137	0.14867	0.2117	0.29563	0.06968
	17	0.1985	-0.70201	0.16841	0.47837	0.51121	0.53179	0.69362	0.93116	0.98629	0.52552	0.29913	0.08143	0.09267	0.08216	0.02545	0.0101	0.28965	0.10288	0.2948	0.38905	0.0917
	17.1	0.31442	-0.69721	0.1722	0.28344	0.48417	0.44371	0.26014	0.37643	0.36449	0.13951	0.25543	0.04351	0.0664	0.09493	0.04492	-0.03089	0.20487	0.0594	0.15999	0.26079	0.06147
	17.2	0.17032	-0.71691	0.12141	0.21927	0.42883	0.56425	0.46267	0.69243	0.64781	0.30614	0.29777	0.06172	0.08678	0.09553	0.01329	-0.02557	0.20398	0.11654	0.20813	0.31627	0.07455
	17.3	0.18255	-0.7245	0.1368	0.13669	0.46882	0.47986	0.31743	0.53705	0.49355	0.2456	0.3366	0.02945	0.0764	0.0794	0.02564	-0.0095	0.3197	0.06919	0.17782	0.28735	0.06773
	17.4	0.17946	-0.71128	0.13536	0.12657	0.55171	0.45755	0.23175	0.27341	0.26378	0.1399	0.25744	0.05595	0.11014	0.12066	0.08548	-0.05757	0.3262	0.07447	0.14561	0.25905	0.06106
	17.5	0.1429	-0.69251	0.14745	0.15072	0.53715	0.46408	0.22739	0.30391	0.32728	0.09905	0.2955	0.02007	0.14485	0.07769	0.03697	-0.03023	0.33221	0.07146	0.14755	0.26008	0.0613
	17.6	0.13929	-0.71124	0.11931	0.1376	0.64905	0.45513	0.13431	0.17109	0.18573	0.03373	0.34293	0.13455	0.06931	0.05733	0.09537	-0.0144	0.28612	0.07482	0.13111	0.26579	0.06265
	17.7	0.10342	-0.72541	0.10649	0.14323	0.66676	0.55086	0.33672	0.49581	0.4943	0.21587	0.25387	0.07812	0.06077	0.08327	0.00375	-0.08521	0.39643	0.106	0.1825	0.3091	0.07286
	17.8	0.11105	-0.72192	0.14414	0.24756	0.50295	0.5062	0.2239	0.37705	0.2867	0.10948	0.29896	0.05607	0.09363	0.09528	0.08183	0.02473	0.34974	0.0298	0.15651	0.26692	0.06291
	17.9	0.08657	-0.70013	0.08729	0.23793	0.56486	0.60115	0.08791	0.18643	0.19242	0.01013	0.29669	-0.01135	0.10164	0.04543	0.01929	-0.01057	0.29263	0.11889	0.12262	0.27139	0.06397
	18	0.11467	-0.70066	0.14149	0.20922	0.51948	0.57727	0.33507	0.41383	0.44404	0.19376	0.30178	0.02284	0.09812	0.06696	0.04769	-0.02162	0.29025	0.09631	0.17503	0.28073	0.06617
	18.1	0.05353	-0.70303	0.12427	0.21898	0.55856	0.50598	0.37322	0.43596	0.49719	0.15199	0.27425	0.09561	0.13571	0.10714	0.01652	-0.02599	0.22782	0.02541	0.17073	0.28401	0.06694
	18.2	0.05056	-0.71224	0.23497	0.15722	0.66562	0.47512	0.38457	0.56368	0.52872	0.22852	0.31632	0.00241	0.12033	0.07971	0.05202	-0.01858	0.35888	0.10389	0.19954	0.30705	0.07237
	18.3	0.07741	-0.71723	0.14808	0.13194	0.63177	0.52862	0.32322	0.44086	0.44999	0.17142	0.32303	0.07296	0.08394	0.09372	0.08976	0.00538	0.32879	0.13972	0.18463	0.28867	0.06804
	18.4	0.04306	-0.70198	0.12178	0.15047	0.6574	0.59753	0.17433	0.23454	0.24284	0.02126	0.26674	0.0872	0.12374	0.09249	0.0751	0.00916	0.41793	0.15643	0.15389	0.28152	0.06636
	18.5	0.02993	-0.71626	0.1382	0.10957	0.66472	0.58029	0.37634	0.58037	0.45188	0.17633	0.25235	0.10907	0.15066	0.09655	0.05646	0.02183	0.23248	0.08319	0.18855	0.30386	0.07162
	18.6	0.1444	-0.70105	0.1331	0.11786	0.58139	0.74679	0.21524	0.35417	0.22672	0.0072	0.23992	0.04958	0.17041	0.04492	0.04073	0.01574	0.29511	0.06344	0.15254	0.28984	0.06832
	18.7	0.18496	-0.71691	0.13256	0.15648	0.59355	0.85692	0.44202	0.684	0.74712	0.31953	0.22964	0.03233	0.10579	0.07011	0.12161	-0.02106	0.27768	0.06444	0.23782	0.35552	0.0838
	18.8	0.16704	-0.70687	0.13266	0.22941	0.65488	0.83995	0.40376	0.52021	0.56918	0.2526	0.30167	-0.02998	0.18427	0.0528	0.0757	0.0123	0.30907	0.0444	0.22295	0.33351	0.07861
	18.9	0.20118	-0.7238	0.1485	0.27736	0.57635	0.67319	0.22504	0.25059	0.31076	0.05424	0.27106	0.04339	0.08441	0.09538	0.02752	0.07487	0.36226	0.07096	0.16796	0.28575	0.06735
	19	0.15166	-0.70707	0.09225	0.20671	0.50645	0.60018	0.76492	1.21122	1.40344	0.84586	0.23975	0.04321	0.16397	0.03444	-0.00163	0.02275	0.31915	0.01749	0.3286	0.49555	0.1168
	19.1	0.18442	-0.70778	0.1341	0.24253	0.58001	0.59003	0.52847	0.8268	0.80908	0.43968	0.29864	-0.00835	0.11448	0.07381	0.02778	-0.03258	0.30788	0.06204	0.24839	0.36013	0.08488
	19.2	0.11511	-0.70483	0.18826	0.27445	0.46296	0.52728	0.2556	0.44355	0.42892	0.14929	0.33346	0.01935	0.1902	0.09326	0.04067	-0.02632	0.31617	0.10616	0.17853	0.27416	0.06462
	19.3	0.086	-0.71587	0.15868	0.22835	0.58875	0.49143	0.4309	0.77271	0.67102	0.24992	0.31481	0.05571	0.2157	0.05914	0.0393	-0.00572	0.33132	0.11205	0.2269	0.32812	0.07734
	19.4	0.11326	-0.70483	0.12264	0.27436	0.60556	0.48214	0.11666	0.16199	0.17419	-0.03864	0.27582	0.06022	0.20701	0.09951	0.10352	-0.08264	0.41048	0.1045	0.1381	0.27191	0.06409
	19.5	0.07857	-0.71879	0.12042	0.22115	0.71136	0.64222	0.1586	0.27861	0.33343	0.03246	0.33957	0.0077	0.17595	0.11196	0.15343	-0.00703	0.29561	0.1338	0.1705	0.29548	0.06964
	19.6	0.12053	-0.70191	0.14806	0.30288	0.61469	0.58033	0.12149	0.20541	0.1984	0.04591	0.34925	0.05595	0.13834	0.10274	0.12072	-0.04434	0.35968	0.16399	0.16012	0.27654	0.06518
	19.7	0.0717	-0.70867	0.06147	0.38666	0.63091	0.65095	0.24053	0.41565	0.42323	0.16621	0.253	0.06617	0.14944	0.06224	0.06284	-0.04859	0.30365	0.14537	0.18515	0.29872	0.07041
	19.8	0.12268	-0.70478	0.09045	0.49006	0.61721	0.66114	0.20237	0.34441	0.44052	0.119	0.22618	-0.00619	0.19422	0.06834	0.07592	0.01696	0.31855	0.06235	0.18552	0.30014	0.07074
	19.9	0.10129	-0.69575	0.15145	0.41397	0.55105	0.72952	0.32977	0.42541	0.41696	0.17192	0.32151	-0.01219	0.15357	0.0697	0.06099	-0.08619	0.49387	0.1295	0.20702	0.31154	0.07343
	20	0.17604	-0.70086	0.12245	0.3669	0.45871	0.84148	0.26543	0.41898	0.37103	0.16415	0.3214	-0.06123	0.15205	0.05285	0.07599	0.00835	0.47093	0.16417	0.20382	0.31066	0.07322
Wash (20 s)	0.1	-0.39018	-0.31926	-0.08694	-0.0147	-0.09685	0.01699	0.36312	0.47281	0.47098	0.13037	0.35136	-0.00865	0.10653	0.04001	-0.2138	-0.18259	0.13534	-0.16476	0.03388	0.25509	0.06012
	0.2	-0.43134	-0.3588	-0.04797	0.02458	0.01993	0.01509	-0.02881	-0.16378	-0.16713	-0.33892	0.36672	-0.02013	0.04428	0.02257	-0.18179	-0.19109	0.17482	-0.181	-0.08015	0.19454	0.04585
	0.3	-0.40535	-0.31859	-0.04935	0.04765	0.00162	0.0593	-0.13398	-0.32032	-0.30435	-0.41276	0.51283	0.08161	0.12282	0.01622	-0.23383	-0.16875	0.15247	-0.10532	-0.081	0.23539	0.05548
	0.4	-0.43063	-0.30283	-0.04155	0.0092	-0.03943	-0.03841	-0.08652	-0.26478	-0.27731	-0.40707	0.42825	-0.02602	0.09	0.05665	-0.22881	-0.15685	0.24162	-0.14487	-0.08996	0.21804	0.05139
	0.5	-0.33363	-0.29643	-0.07948	-0.02041	0.02079	0.09355	0.16221	0.12889	0.15507	-0.14459	0.42766	-0.000356551	0.06523	0.12378	-0.20069	-0.17846	0.14736	-0.16832	-0.00543	0.19206	0.04527
	0.6	-0.33328	-0.26363	-0.03117	0.01213	0.01784	0.05889	0.17053	0.21479	0.14111	-0.08851	0.40257	0.02296	0.13899	0.19761	-0.17869	-0.20235	0.16896	-0.15343	0.01641	0.19243	0.04536
	0.7	-0.359	-0.31343	-0.07314	0.056	0.05185	0.12772	0.08702	0.00567	-0.01585	-0.27237	0.42734	-0.01159	0.11403	0.14702	-0.21379	-0.13839	0.16737	-0.10756	-0.01784	0.19595	0.04619
	0.8	-0.35699	-0.27822	-0.081	0.04341	0.0152	0.07888	-0.10558	-0.34958	-0.31133	-0.46178	0.42155	-0.02247	0.07212	0.12453	-0.25751	-0.15674	0.14314	-0.20138	-0.09354	0.22447	0.05291
	0.9	-0.34428	-0.26539	-0.07755	0.0267	-0.00341	0.07683	-0.08776	-0.32911	-0.31702	-0.44166	0.55165	-0.02692	0.09258	0.09961	-0.2665	-0.15132	0.18188	-0.13568	-0.07874	0.23893	0.05632
	1	-0.3822	-0.29278	-0.05768	0.05086	0.02063	0.1613	-0.10278	-0.30225	-0.30762	-0.40956	0.36769	-0.03852	0.06084	0.10186	-0.21996	-0.13754	0.12496	-0.18717	-0.08611	0.21195	0.04996
	1.1	-0.38862	-0.24411	-0.01938	-0.01355	-0.00574	0.11925	0.2263	0.32107	0.2136	-0.03396	0.39651	0.05078	0.0639	0.08545	-0.20344	-0.20164	0.20323	-0.16637	0.02241	0.20859	0.04917
	1.2	-0.3319	-0.26239	-0.0569	-0.01835	-0.03443	0.12929	0.05022	-0.07285	-0.06834	-0.29518	0.39289	-0.02824	0.0717	0.06832	-0.16032	-0.17349	0.13435	-0.17302	-0.04604	0.17669	0.04165
	1.3	-0.34806	-0.29568	-0.06379	-0.03818	0.01505	0.16816	0.06946	-0.03546	-0.04966	-0.27611	0.37423	0.0122	0.10683	0.01103	-0.18318	-0.21616	0.16504	-0.1989	-0.04351	0.18663	0.04399
	1.4	-0.37652	-0.29048	0.01148	0.05789	0.05976	0.1216	-0.1021	-0.33421	-0.28281	-0.43092	0.35823	0.01298	0.04743	0.05454	-0.19563	-0.17847	0.22305	-0.18078	-0.07916	0.21818	0.05143
	1.5	-0.38469	-0.31462	-0.04933	-0.02787	0.07334	0.14268	0.00962	-0.12829	-0.15546	-0.29959	0.50428	-0.02139	0.07262	0.06552	-0.17383	-0.17007	0.11597	-0.13381	-0.04861	0.20561	0.04846
	1.6	-0.37564	-0.33072	-0.08889	-0.06745	0.00647	0.09892	-0.06715	-0.25623	-0.21522	-0.38135	0.45421	-0.04639	0.12587	0.07474	-0.14321	-0.1598	0.19057	-0.15483	-0.07423	0.21306	0.05022
	1.7	-0.40388	-0.31256	-0.0573	-0.04808	-0.05993	0.1319	-0.08249	-0.32216	-0.28505	-0.40644	0.44637	0.10925	0.12361	0.0406	-0.18075	-0.16663	0.19961	-0.15813	-0.07956	0.22802	0.05375
	1.8	-0.36773	-0.29596	-0.07922	-0.05207	-0.04734	0.15637	-0.00191	-0.17177	-0.15838	-0.34012	0.42717	0.0735	0.14525	0.02833	-0.1352	-0.15779	0.19385	-0.14493	-0.05155	0.20182	0.04757
	1.9	-0.38452	-0.32206	-0.08387	-0.03929	0.00229	0.12906	-0.09938	-0.36861	-0.29081	-0.42772	0.41009	0.0744	0.12189	0.04623	-0.2016	-0.18406	0.14046	-0.12375	-0.08896	0.22333	0.05264
	2	-0.38474	-0.3772	-0.0851	-0.08588	-0.03325	0.0696	0.00491	-0.1258	-0.11582	-0.3015	0.46897	0.03714	0.06367	0.06498	-0.17585	-0.15879	0.19399	-0.15417	-0.06083	0.20459	0.04822
	2.1	-0.39641	-0.33057	-0.06527	-0.02501	0.01383	-0.00718	-0.06713	-0.31684	-0.2477	-0.40325	0.39116	0.06502	0.13549	0.03293	-0.151	-0.1511	0.252	-0.14625	-0.07874	0.21639	0.051
	2.2	-0.40222	-0.33769	-0.11416	-0.08624	0.00757	0.00211	-0.1129	-0.302	-0.31149	-0.41723	0.4096	0.06388	0.0998	0.03782	-0.14867	-0.15832	0.17577	-0.1233	-0.09543	0.21475	0.05062
	2.3	-0.41471	-0.35089	-0.08736	-0.02299	0.05397	-0.02322	-0.12734	-0.32014	-0.30373	-0.41548	0.36099	-0.02235	0.11905	0.04521	-0.17186	-0.17614	0.13345	-0.15287	-0.10424	0.20912	0.04929
	2.4	-0.40806	-0.34051	-0.1068	-0.04267	-0.02888	0.00027856	0.28287	0.39578	0.37534	0.11501	0.45351	0.01731	0.07116	0.02123	-0.18931	-0.16569	0.08925	-0.16151	0.02102	0.2411	0.05683
	2.5	-0.42404	-0.3207	-0.01917	-0.03782	0.01509	-0.01882	-0.11774	-0.37154	-0.32062	-0.44734	0.4163	-0.01021	0.05949	-0.000980653	-0.1755	-0.19718	0.15218	-0.15174	-0.10947	0.21922	0.05167
	2.6	-0.38114	-0.29062	-0.01136	-0.08956	0.0106	-0.02811	-0.10941	-0.32477	-0.21242	-0.4048	0.40008	0.03612	0.08871	0.0311	-0.15677	-0.18365	0.05041	-0.18261	-0.09768	0.19672	0.04637
	2.7	-0.37457	-0.28902	0.00581	-0.00303	0.02189	-0.03013	-0.14851	-0.31455	-0.30026	-0.43929	0.40717	-0.02187	0.08422	0.0477	-0.14681	-0.13222	-0.000543003	-0.1473	-0.09896	0.20139	0.04747
	2.8	-0.38753	-0.30685	-0.02739	0.01559	0.11148	-0.01129	-0.05259	-0.17433	-0.19212	-0.35689	0.38359	0.09345	0.13089	0.02019	-0.10906	-0.17742	0.02454	-0.19327	-0.06717	0.19233	0.04533
	2.9	-0.33877	-0.30076	0.01949	0.03137	0.13946	-0.04233	-0.11778	-0.30622	-0.28654	-0.40217	0.41717	-0.03401	0.10555	0.02498	-0.15969	-0.12912	0.03859	-0.17645	-0.08429	0.20482	0.04828
	3	-0.36228	-0.31397	-0.01335	-0.0627	0.07739	-0.05952	0.000650565	-0.10561	-0.14477	-0.30501	0.44918	-0.000957478	0.0717	-0.02035	-0.13356	-0.18453	0.13589	-0.18844	-0.06446	0.18896	0.04454
	3.1	-0.32821	-0.24435	-0.0522	-0.02928	0.09621	-0.0393	0.07931	0.08571	0.02675	-0.16798	0.47232	0.01094	0.04889	0.01265	-0.17718	-0.13893	0.14647	-0.12544	-0.01798	0.17694	0.0417
	3.2	-0.36846	-0.31859	-0.03224	-0.01994	0.12588	-0.10769	-0.11719	-0.28851	-0.26471	-0.4174	0.41209	-0.03371	0.08832	0.02187	-0.18564	-0.21572	0.14423	-0.1768	-0.09746	0.20987	0.04947
	3.3	-0.37897	-0.35068	-0.08583	0.05697	0.14816	-0.04837	0.14999	0.11191	0.08573	-0.17301	0.38867	-0.01081	0.14277	0.0094	-0.16614	-0.18171	0.2528	-0.18163	-0.01282	0.20292	0.04783
	3.4	-0.35964	-0.29928	-0.04538	-0.02003	0.06889	-0.06057	-0.13455	-0.34136	-0.30279	-0.44037	0.37948	0.04628	0.08431	0.00181	-0.17588	-0.17522	0.10673	-0.12346	-0.0995	0.20484	0.04828
	3.5	-0.36525	-0.26445	-0.03843	-0.03641	0.21983	-0.02494	0.02003	-0.0301	0.01314	-0.27891	0.42944	0.00854	0.07064	-0.000584111	-0.12861	-0.18883	0.27232	-0.09732	-0.02333	0.19552	0.04608
	3.6	-0.38044	-0.26316	-0.0754	-0.0872	0.25542	-0.0987	-0.12569	-0.34134	-0.25573	-0.42498	0.37451	0.01719	0.08426	0.00797	-0.1904	-0.19788	0.15963	-0.11855	-0.09225	0.21558	0.05081
	3.7	-0.38285	-0.27177	-0.05402	-0.08176	0.22204	-0.00968	-0.03868	-0.24409	-0.14808	-0.348	0.39289	-0.00625	0.09675	-0.0273	-0.16495	-0.21617	0.29591	-0.15784	-0.06355	0.21168	0.04989
	3.8	-0.40098	-0.28993	-0.11587	0.000175916	0.19102	-0.02393	-0.07915	-0.22615	-0.23187	-0.39248	0.38851	0.04141	0.11913	-0.00276	-0.1738	-0.18096	0.17492	-0.18403	-0.07704	0.20976	0.04944
	3.9	-0.40021	-0.25597	-0.05785	-0.05733	0.20535	-0.04747	-0.07088	-0.3367	-0.26226	-0.42716	0.38981	-0.01189	0.10609	0.00181	-0.17887	-0.17458	0.21078	-0.13798	-0.08363	0.21825	0.05144
	4	-0.35496	-0.25724	-0.01898	0.01305	0.17957	-0.10243	0.07146	-0.106	-0.04753	-0.29092	0.43956	0.01028	0.06543	0.00323	-0.09044	-0.15311	0.19817	-0.12079	-0.0312	0.18853	0.04444
	4.1	-0.38673	-0.26024	-0.02592	0.07459	0.14859	-0.10866	0.27875	0.19123	0.22441	-0.08526	0.41982	0.07109	0.10399	0.07995	-0.12509	-0.14392	0.22578	-0.09291	0.03275	0.20357	0.04798
	4.2	-0.38403	-0.3016	-0.07548	0.01292	0.14607	-0.00692	-0.00757	-0.25068	-0.19699	-0.39946	0.40024	0.01911	0.13858	0.14566	-0.14194	-0.21313	0.13678	-0.11131	-0.06054	0.21125	0.04979
	4.3	-0.38216	-0.2677	-0.0495	0.06743	0.07838	-0.04997	0.13101	-0.00245	-0.04826	-0.27706	0.33833	-0.03683	0.11046	0.13868	-0.11723	-0.17248	0.20437	-0.19116	-0.02923	0.18523	0.04366
	4.4	-0.38175	-0.27468	-0.03781	0.02121	0.20161	-0.06956	-0.0632	-0.26369	-0.24721	-0.42614	0.39121	0.02699	0.08042	0.20286	-0.17527	-0.20897	0.22444	-0.13442	-0.063	0.2246	0.05294
	4.5	-0.38693	-0.30045	-0.05444	0.043	0.14127	-0.05076	0.1218	-0.11559	-0.09508	-0.33536	0.37856	0.07248	0.11131	0.18817	-0.17261	-0.18173	0.24083	-0.11284	-0.02824	0.20759	0.04893
	4.6	-0.35864	-0.29471	-0.04059	0.06999	0.12573	-0.06355	0.10477	-0.09886	-0.09261	-0.30218	0.40197	0.03426	0.11146	0.19332	-0.12239	-0.14277	0.18292	-0.14028	-0.02401	0.19602	0.0462
	4.7	-0.35399	-0.26145	-0.0986	0.02091	0.05811	-0.05352	0.00997	-0.28343	-0.24303	-0.43865	0.37451	-0.06189	0.0968	0.21089	-0.19735	-0.15819	0.19082	-0.17165	-0.07554	0.21241	0.05007
	4.8	-0.37569	-0.27788	-0.05213	-0.01128	0.02107	-0.04893	0.00646	-0.27355	-0.21046	-0.42568	0.37548	0.05162	0.11867	0.17554	-0.16693	-0.1973	0.23765	-0.17516	-0.06825	0.21462	0.05059
	4.9	-0.40831	-0.29156	-0.00775	0.02538	0.00564	-0.01032	0.03881	-0.23466	-0.22271	-0.41839	0.39554	0.06701	0.17468	0.21566	-0.18333	-0.18812	0.24853	-0.17252	-0.05369	0.22757	0.05364
	5	-0.39089	-0.31313	0.01244	-0.00261	0.03453	-0.0765	0.12522	-0.12619	-0.05538	-0.32452	0.39062	0.01443	0.05054	0.16934	-0.13948	-0.15945	0.23601	-0.20862	-0.04242	0.20201	0.04761
	5.1	-0.41311	-0.29639	-0.0569	0.02847	0.14474	-0.00912	0.22546	0.12677	0.05987	-0.23164	0.39938	-0.00222	0.09717	0.15076	-0.15074	-0.14892	0.26293	-0.12671	0.00332	0.20712	0.04882
	5.2	-0.41499	-0.32201	-0.08324	0.04743	0.11888	0.05754	0.17915	-0.00442	-0.04786	-0.27881	0.35704	-0.00468	0.08183	0.13562	-0.15148	-0.21356	0.24267	-0.17352	-0.02636	0.2047	0.04825
	5.3	-0.39361	-0.25735	-0.08868	-0.00489	0.08101	0.04464	-0.0312	-0.38716	-0.29383	-0.44326	0.35044	0.03936	0.10925	0.12869	-0.18298	-0.16287	0.21997	-0.13685	-0.0783	0.22241	0.05242
	5.4	-0.35793	-0.32175	-0.05071	-0.03454	0.19823	0.01524	0.12567	-0.13607	-0.12501	-0.3015	0.4215	-0.03245	0.07231	0.08184	-0.20478	-0.17729	0.19245	-0.12779	-0.04237	0.20304	0.04786
	5.5	-0.35288	-0.27264	-0.01703	-0.000483769	0.13627	0.00080086	-0.04311	-0.38687	-0.29646	-0.48656	0.3837	0.03852	0.11231	0.13556	-0.15983	-0.17426	0.14046	-0.17601	-0.07881	0.22601	0.05327
	5.6	-0.36859	-0.30387	-0.07364	0.03559	0.08885	-0.01547	0.07086	-0.24752	-0.23061	-0.39751	0.43923	-0.03209	0.10036	0.13707	-0.16158	-0.20187	0.21004	-0.1196	-0.05946	0.2176	0.05129
	5.7	-0.37099	-0.31376	-0.03691	0.02125	0.0698	0.00199	0.22264	-0.04063	-0.01151	-0.30459	0.38656	0.01365	0.08552	0.11717	-0.18888	-0.15375	0.23229	-0.22596	-0.02756	0.20411	0.04811
	5.8	-0.378	-0.30116	-0.06927	-0.03511	0.06515	-0.03013	0.12435	-0.14258	-0.10813	-0.3218	0.35709	0.01154	0.08565	0.06175	-0.19761	-0.20322	0.24724	-0.16006	-0.05524	0.19505	0.04597
	5.9	-0.37259	-0.2879	-0.05571	0.00106	0.13462	0.06739	0.1886	-0.09094	0.00645	-0.28901	0.41679	0.0613	0.12117	0.07957	-0.18914	-0.16381	0.14855	-0.14247	-0.02034	0.19866	0.04682
	6	-0.41174	-0.31595	-0.07025	-0.00295	0.18736	0.06456	0.00796	-0.37597	-0.28856	-0.48592	0.38116	-0.01009	0.11207	0.01756	-0.20886	-0.18857	0.22816	-0.12655	-0.08259	0.23728	0.05593
	6.1	-0.38375	-0.29651	-0.06383	-0.00538	0.07869	-0.01416	0.05094	-0.33331	-0.28561	-0.46092	0.37899	0.02386	0.07974	0.01862	-0.1946	-0.16689	0.25215	-0.14725	-0.08162	0.22167	0.05225
	6.2	-0.41086	-0.2812	-0.03599	0.02147	0.13383	-0.01953	-0.0224	-0.43891	-0.36526	-0.52033	0.34568	0.06905	0.10735	0.05591	-0.20195	-0.17579	0.31458	-0.14799	-0.08735	0.24963	0.05884
	6.3	-0.39764	-0.2692	-0.03291	0.01116	0.10597	0.03721	-0.01809	-0.37703	-0.31571	-0.48818	0.47633	0.00932	0.07953	0.08235	-0.18716	-0.22001	0.31776	-0.12845	-0.07304	0.25086	0.05913
	6.4	-0.37643	-0.26526	0.03024	0.03156	0.12561	0.07086	0.02696	-0.3108	-0.23937	-0.45174	0.37478	0.04081	0.12613	0.16481	-0.12788	-0.17135	0.23437	-0.17128	-0.04933	0.22555	0.05316
	6.5	-0.32649	-0.25654	-0.07452	-0.00533	0.02229	-0.08206	0.14629	-0.10906	-0.04624	-0.28579	0.43177	-0.01135	0.14071	0.11415	-0.21103	-0.20126	0.20373	-0.22631	-0.04317	0.19792	0.04665
	6.6	-0.32835	-0.29208	-0.03166	-0.05	0.11754	0.08844	0.24644	0.1242	0.19115	-0.14305	0.41009	0.04904	0.11807	0.03854	-0.19989	-0.21497	0.30897	-0.13566	0.01649	0.20759	0.04893
	6.7	-0.3296	-0.23494	-0.07535	-0.08181	0.01032	-0.00718	0.16705	0.00946	0.01207	-0.24265	0.3705	0.02134	0.09098	0.05097	-0.18554	-0.1655	0.2531	-0.14141	-0.02657	0.17907	0.04221
	6.8	-0.32291	-0.27999	-0.09278	-0.07152	0.03713	0.04255	-0.01882	-0.31174	-0.29234	-0.44748	0.39619	0.07338	0.14473	0.08161	-0.14846	-0.1169	0.25483	-0.15079	-0.06796	0.21869	0.05155
	6.9	-0.35047	-0.29669	-0.07512	-0.02859	0.00977	0.04751	0.08989	-0.13122	-0.18016	-0.32554	0.37537	0.05619	0.11561	0.10023	-0.17199	-0.14713	0.26467	-0.10994	-0.04209	0.19589	0.04617
	7	-0.33562	-0.27741	-0.09487	-0.0942	0.07031	0.06307	0.06512	-0.19179	-0.101	-0.33158	0.38554	0.0345	0.10848	0.15118	-0.16867	-0.17379	0.26367	-0.15937	-0.04369	0.20018	0.04718
	7.1	-0.35859	-0.26616	-0.09232	-0.0317	-0.03026	0.11537	0.0114	-0.21378	-0.16436	-0.38106	0.41749	0.039	0.10753	0.15208	-0.1847	-0.158	0.32064	-0.19166	-0.0505	0.21753	0.05127
	7.2	-0.33865	-0.28198	-0.02599	-0.04894	-0.05722	0.0937	0.07418	-0.07559	-0.0925	-0.2753	0.42387	-0.0143	0.09665	0.1373	-0.14048	-0.20425	0.38277	-0.12541	-0.02623	0.20641	0.04865
	7.3	-0.3035	-0.26982	-0.07471	-0.02427	-0.01621	0.02568	0.13321	-0.01625	-0.00555	-0.18853	0.40479	0.0607	0.09615	0.1119	-0.11792	-0.17695	0.28245	-0.18284	-0.01454	0.18303	0.04314
	7.4	-0.2557	-0.22283	-0.07515	-0.10615	-0.01105	0.02087	-0.09669	-0.42579	-0.31175	-0.45693	0.40863	0.04664	0.11109	0.05287	-0.19368	-0.20564	0.39653	-0.181	-0.08365	0.23729	0.05593
	7.5	-0.27425	-0.21463	-0.08636	-0.02638	0.01855	-0.05412	-0.0702	-0.36165	-0.2915	-0.46807	0.43712	0.03035	0.1062	0.06045	-0.15408	-0.12859	0.28548	-0.13645	-0.07379	0.21987	0.05182
	7.6	-0.32197	-0.23655	-0.05008	-0.01355	-0.06655	-0.02192	-0.12117	-0.45708	-0.33743	-0.45627	0.33865	0.01827	0.09741	0.07059	-0.18549	-0.17953	0.27564	-0.17318	-0.10112	0.22108	0.05211
	7.7	-0.3399	-0.28232	-0.06935	0.04973	-0.05151	0.02289	0.000572497	-0.25267	-0.16122	-0.3298	0.34693	0.03864	0.11305	0.10299	-0.15865	-0.1699	0.3636	-0.16468	-0.05231	0.20489	0.04829
	7.8	-0.32696	-0.26202	-0.05534	0.03045	-0.02687	-0.04788	0.03865	-0.1448	-0.11127	-0.2806	0.40863	0.00866	0.10972	0.02923	-0.16868	-0.19621	0.36832	-0.16919	-0.04423	0.19883	0.04687
	7.9	-0.30112	-0.26431	-0.01072	-0.02859	0.00391	0.049	-0.08715	-0.38026	-0.28934	-0.44129	0.42058	0.05253	0.05298	0.04802	-0.16459	-0.17656	0.3195	-0.14759	-0.07472	0.22504	0.05304
	8	-0.29522	-0.19031	-0.00737	0.02112	-0.01113	0.00532	-0.09474	-0.34469	-0.32169	-0.41151	0.38781	0.0333	0.03733	-0.000754058	-0.20273	-0.19799	0.35585	-0.19528	-0.07959	0.21809	0.0514
	8.1	-0.32036	-0.28444	-0.06146	-0.02131	0.01749	0.00651	-0.06553	-0.33624	-0.19566	-0.42834	0.36299	0.06689	0.08602	-0.02394	-0.17653	-0.20192	0.33256	-0.18477	-0.07934	0.21349	0.05032
	8.2	-0.31729	-0.25972	-0.08063	0.04843	0.13068	0.00528	-0.04228	-0.25815	-0.22082	-0.3839	0.36396	-0.000596922	0.09747	0.03424	-0.19456	-0.18366	0.27947	-0.17875	-0.06449	0.20416	0.04812
	8.3	-0.31876	-0.24913	-0.04224	-0.05379	0.06586	0.00614	0.09097	-0.17078	-0.10746	-0.28893	0.41722	0.00872	0.11083	0.01617	-0.22654	-0.18188	0.43378	-0.15042	-0.03557	0.21204	0.04998
	8.4	-0.36473	-0.29724	-0.07671	-0.08293	0.12486	-0.04718	-0.07706	-0.34203	-0.26447	-0.42701	0.34714	0.00181	0.08763	0.02695	-0.18336	-0.19716	0.43924	-0.09296	-0.07918	0.23229	0.05475
	8.5	-0.3575	-0.27019	-0.08376	-0.06788	0.11939	-0.02617	-0.09115	-0.44014	-0.34141	-0.47316	0.38375	-0.00625	0.04563	-0.03061	-0.19995	-0.16016	0.31329	-0.14662	-0.10183	0.23248	0.0548
	8.6	-0.3488	-0.3369	-0.08383	-0.08888	0.03925	-0.03617	-0.08706	-0.44364	-0.35112	-0.48839	0.39175	-0.07	0.07001	-0.02604	-0.19288	-0.22802	0.39588	-0.15076	-0.11309	0.24513	0.05778
	8.7	-0.37786	-0.35835	-0.07364	-0.02272	0.08719	-0.07848	0.1336	-0.05584	-0.03072	-0.21542	0.35547	0.01491	0.09273	-0.02185	-0.14769	-0.18438	0.39027	-0.17191	-0.03693	0.20408	0.0481
	8.8	-0.33049	-0.25244	-0.04743	0.00155	0.03303	0.00162	0.02176	-0.31721	-0.23494	-0.37208	0.39965	-0.02698	0.09006	0.01917	-0.13696	-0.19009	0.36772	-0.19974	-0.06521	0.21604	0.05092
	8.9	-0.34808	-0.29654	-0.04011	-0.0258	0.10113	-0.000467583	-0.05407	-0.41637	-0.31927	-0.45575	0.42193	0.07308	0.11646	0.00602	-0.14205	-0.18271	0.40229	-0.15417	-0.07303	0.24825	0.05851
	9	-0.3864	-0.30562	-0.06036	-0.02159	0.03221	-0.09239	0.000851311	-0.19149	-0.20119	-0.35864	0.40792	-0.0551	0.08415	-0.01735	-0.15116	-0.14337	0.30092	-0.19322	-0.0751	0.20418	0.04813
	9.1	-0.38106	-0.2656	0.03369	-0.03254	0.03669	-0.06337	0.0952	-0.06996	-0.02861	-0.24469	0.36061	0.05289	0.11502	0.00908	-0.22459	-0.19856	0.39166	-0.14379	-0.031	0.20157	0.04751
	9.2	-0.35407	-0.33226	-0.08862	-0.06464	0.00721	-0.01629	0.02843	-0.18249	-0.12954	-0.35602	0.40073	0.02404	0.16541	0.00315	-0.18366	-0.15463	0.41168	-0.16053	-0.05456	0.21877	0.05156
	9.3	-0.34729	-0.31507	-0.01454	-0.1177	0.09471	-0.03285	0.10008	-0.05934	-0.02361	-0.25294	0.44891	0.00289	0.08163	0.0101	-0.17432	-0.15648	0.39832	-0.14472	-0.0279	0.21016	0.04953
	9.4	-0.34547	-0.30838	-0.06441	-0.11896	0.04209	-0.04259	-0.03935	-0.35492	-0.30201	-0.46263	0.42009	0.03071	0.11439	-0.01284	-0.14841	-0.17197	0.38933	-0.12285	-0.08323	0.23681	0.05582
	9.5	-0.33684	-0.32248	-0.01203	-0.11482	0.03496	-0.03434	-0.05767	-0.33367	-0.25848	-0.39361	0.35969	0.00896	0.07955	-0.00693	-0.12629	-0.17791	0.31443	-0.10946	-0.08261	0.20878	0.04921
	9.6	-0.36007	-0.34218	-0.07724	-0.12241	0.06476	-0.04815	-0.00326	-0.32751	-0.21238	-0.38644	0.41376	0.0494	0.09706	-0.00336	-0.09187	-0.13724	0.44753	-0.09666	-0.06313	0.23316	0.05496
	9.7	-0.35843	-0.34087	-0.06674	-0.00133	0.03394	-0.10299	-0.04637	-0.27338	-0.24283	-0.40401	0.3233	-0.00504	0.05284	-0.00693	-0.10066	-0.1919	0.45389	-0.14453	-0.079	0.22081	0.05205
	9.8	-0.34866	-0.30859	-0.02132	0.03267	0.02119	0.04523	-0.05725	-0.35381	-0.24852	-0.44582	0.38289	0.09092	0.07946	-0.00125	-0.13835	-0.20826	0.40452	-0.1703	-0.06918	0.23514	0.05542
	9.9	-0.377	-0.33638	-0.07245	0.06051	-0.0201	0.00774	-0.13567	-0.41689	-0.32918	-0.44626	0.40392	0.03612	0.08826	-0.01042	-0.14253	-0.21642	0.51597	-0.15174	-0.08569	0.26132	0.06159
	10	-0.38188	-0.30823	-0.09219	0.02653	0.09408	0.04725	0.1783	0.03655	0.05018	-0.1331	0.33703	0.00115	0.07985	-0.00931	-0.18075	-0.21358	0.52501	-0.1332	-0.00424	0.21773	0.05132
	10.1	-0.35837	-0.34262	-0.04611	0.05406	0.0191	0.06288	-0.01243	-0.12573	-0.1062	-0.29011	0.35893	0.03834	0.11103	-0.01044	-0.12895	-0.19886	0.47972	-0.09808	-0.03299	0.21498	0.05067
	10.2	-0.34271	-0.33641	-0.04421	-0.02318	0.09538	-0.01658	-0.06806	-0.29483	-0.21462	-0.40027	0.42323	0.01977	0.14633	-0.00104	-0.16348	-0.21142	0.4752	-0.14545	-0.06124	0.24158	0.05694
	10.3	-0.30579	-0.3524	-0.07948	-0.01856	0.04913	-0.05091	-0.1405	-0.42808	-0.31807	-0.47586	0.37115	0.06563	0.13201	-0.01288	-0.18347	-0.21343	0.48409	-0.14994	-0.09041	0.25536	0.06019
	10.4	-0.33212	-0.24263	-0.04824	-0.04553	0.06397	-0.07053	-0.03528	-0.21074	-0.15773	-0.33244	0.31113	0.05	0.10964	-0.02034	-0.14632	-0.22836	0.43656	-0.16684	-0.05921	0.20354	0.04798
	10.5	-0.3137	-0.30486	-0.05674	-0.04464	0.14308	-0.0552	0.00455	-0.13837	-0.08852	-0.2482	0.35309	0.03732	0.11994	-0.03652	-0.1596	-0.21952	0.39082	-0.15507	-0.0429	0.1982	0.04672
	10.6	-0.31086	-0.2746	-0.07404	-0.00303	0.03701	-0.115	0.05997	0.12653	0.12935	-0.12347	0.35504	0.02879	0.09719	0.000114556	-0.16654	-0.16866	0.45975	-0.1694	-0.00621	0.19935	0.04699
	10.7	-0.3188	-0.31452	-0.0294	-0.04587	0.06389	-0.06758	-0.12624	-0.3024	-0.23467	-0.4025	0.4017	0.04952	0.11074	-0.05684	-0.1314	-0.16041	0.43383	-0.16869	-0.0722	0.22775	0.05368
	10.8	-0.34267	-0.33031	-0.1128	-0.0617	0.028	-0.05135	-0.15816	-0.43025	-0.28779	-0.4735	0.38683	0.06857	0.13645	-0.02944	-0.16434	-0.13636	0.50847	-0.13611	-0.08814	0.25671	0.06051
	10.9	-0.34624	-0.31391	-0.08494	0.02758	0.09235	-0.14541	-0.16467	-0.41381	-0.35851	-0.44251	0.37326	0.02188	0.14212	-0.04926	-0.14833	-0.19517	0.43065	-0.08845	-0.09241	0.24744	0.05832
	11	-0.35116	-0.326	-0.08868	0.02901	0.06606	-0.07848	-0.14674	-0.35907	-0.2985	-0.38806	0.34985	0.03065	0.10738	-0.05618	-0.14136	-0.15337	0.44992	-0.11385	-0.08159	0.23214	0.05471
	11.1	-0.32876	-0.28994	-0.10129	-0.00107	-0.0497	-0.0277	0.02187	-0.20049	-0.11244	-0.2839	0.35774	0.07013	0.15246	-0.0128	-0.11156	-0.13955	0.57497	-0.15214	-0.03523	0.22481	0.05299
	11.2	-0.32566	-0.29764	-0.11075	-0.06187	0.03126	-0.12608	-0.13054	-0.39099	-0.33227	-0.42968	0.35239	0.04231	0.10584	0.02457	-0.10078	-0.17039	0.48389	-0.18168	-0.08989	0.24147	0.05691
	11.3	-0.31854	-0.31677	-0.07987	-0.04983	0.02028	-0.09056	-0.02143	-0.21367	-0.18528	-0.30173	0.39619	0.0851	0.14466	-0.01837	-0.12434	-0.18314	0.45399	-0.10432	-0.05042	0.21645	0.05102
	11.4	-0.35931	-0.2855	-0.08138	-0.08441	0.000286013	-0.07351	0.10024	-0.05623	-0.00898	-0.18907	0.34471	0.05433	0.11392	0.04294	-0.06598	-0.20294	0.56395	-0.20442	-0.02174	0.21859	0.05152
	11.5	-0.33164	-0.27331	-0.12539	-0.085	0.06798	0.0199	-0.01967	-0.2618	-0.157	-0.33165	0.35396	0.05535	0.12004	0.09604	-0.12722	-0.18551	0.47862	-0.1102	-0.04536	0.22002	0.05186
	11.6	-0.35656	-0.29283	-0.09157	-0.00472	0.02343	0.10004	0.01563	-0.27607	-0.20991	-0.40809	0.35947	0.09387	0.09282	0.11604	-0.1261	-0.17793	0.52208	-0.07025	-0.03837	0.2398	0.05652
	11.7	-0.36591	-0.27827	-0.08322	-0.06888	0.000797689	0.00442	-0.05532	-0.39606	-0.32044	-0.45833	0.39965	-0.0042	0.10607	0.12725	-0.14098	-0.19166	0.53917	-0.13254	-0.07325	0.26022	0.06134
	11.8	-0.33137	-0.28882	-0.07443	-0.02653	0.01524	-0.0333	-0.00603	-0.31805	-0.19577	-0.38114	0.33027	-0.01021	0.10053	0.12282	-0.10378	-0.19166	0.53817	-0.16267	-0.05649	0.23341	0.05501
	11.9	-0.34693	-0.26747	-0.05573	0.02136	0.03972	0.03844	-0.10394	-0.43467	-0.36931	-0.48764	0.34985	-0.01159	0.1298	0.17414	-0.13385	-0.1928	0.48965	-0.16777	-0.07382	0.26201	0.06176
	12	-0.35618	-0.29557	-0.02015	0.07057	-0.01235	-0.01028	0.03334	-0.25906	-0.19864	-0.34405	0.36429	-0.04801	0.1029	0.15286	-0.10793	-0.22208	0.40115	-0.12375	-0.0485	0.21825	0.05144
	12.1	-0.34753	-0.25117	-0.05617	-0.0955	0.04972	-0.02729	-0.00241	-0.33853	-0.26918	-0.43317	0.43409	0.06893	0.13701	0.12861	-0.11082	-0.15742	0.51468	-0.13782	-0.04967	0.25195	0.05938
	12.2	-0.3516	-0.27204	-0.08552	0.00773	0.03965	-0.0793	-7.43503e-05	-0.26589	-0.23834	-0.33782	0.32649	0.0598	0.14475	0.13373	-0.10466	-0.25015	0.61644	-0.12642	-0.04351	0.24721	0.05827
	12.3	-0.33155	-0.32727	-0.06791	-0.0183	0.07412	-9.45114e-05	0.0306	-0.28955	-0.19519	-0.32973	0.37656	0.01893	0.07583	0.17767	-0.12425	-0.20121	0.55575	-0.13201	-0.03931	0.24168	0.05696
	12.4	-0.31456	-0.30489	-0.05134	-0.04851	0.04583	0.00528	-0.07327	-0.4027	-0.30784	-0.36335	0.32757	0.03876	0.08091	0.14191	-0.10365	-0.18904	0.5348	-0.16278	-0.06372	0.24432	0.05759
	12.5	-0.36341	-0.29301	-0.0632	-0.00949	0.03272	-0.01144	-0.08451	-0.36735	-0.28725	-0.41268	0.39089	0.05313	0.10705	0.1024	-0.10832	-0.16821	0.6377	-0.10115	-0.05256	0.266	0.0627
	12.6	-0.35378	-0.31608	-0.06795	0.04373	0.04551	0.00315	-0.14567	-0.44669	-0.41542	-0.481	0.40003	-0.01538	0.06673	0.07701	-0.17354	-0.17466	0.56042	-0.10146	-0.08306	0.27545	0.06492
	12.7	-0.31162	-0.26656	-0.09039	0.03128	0.05417	0.0856	-0.09751	-0.39278	-0.30433	-0.46921	0.41274	0.08942	0.04013	0.08059	-0.12824	-0.20038	0.59241	-0.08005	-0.05304	0.26722	0.06298
	12.8	-0.31815	-0.26653	-0.04387	-0.08509	0.13143	0.10056	0.16557	0.0793	0.11138	-0.12162	0.35331	0.01677	0.0893	0.05967	-0.15912	-0.19773	0.58108	-0.1242	0.02067	0.21911	0.05164
	12.9	-0.31213	-0.26572	-0.09054	0.04954	0.05708	0.12921	-0.15248	-0.4466	-0.34661	-0.48073	0.35293	0.08323	0.06805	0.01979	-0.16374	-0.2446	0.62901	-0.08903	-0.06685	0.27853	0.06565
	13	-0.26314	-0.27125	-0.0463	0.00159	0.00119	0.06706	-0.11089	-0.36626	-0.30991	-0.45336	0.34336	0.02849	0.09575	0.0214	-0.13408	-0.17325	0.63318	-0.12346	-0.05888	0.25754	0.0607
	13.1	-0.2101	-0.23631	-0.11897	0.09334	0.06055	0.02453	0.14297	-0.01596	0.01085	-0.19439	0.35845	0.03017	0.12296	0.00366	-0.12271	-0.16462	0.66387	-0.1599	0.01602	0.2215	0.05221
	13.2	-0.25438	-0.27177	-0.06467	0.03559	0.06318	0.02277	-0.16794	-0.42767	-0.33945	-0.49521	0.32935	0.01118	0.1144	0.04126	-0.09992	-0.21271	0.57592	-0.16341	-0.07242	0.26152	0.06164
	13.3	-0.25857	-0.11826	-0.06527	-0.00444	0.01276	0.12227	-0.13925	-0.4271	-0.34279	-0.49747	0.3393	0.09669	0.1207	0.01448	-0.08097	-0.19214	0.59991	-0.09933	-0.05108	0.26263	0.0619
	13.4	-0.26151	-0.25889	-0.09542	0.000684815	0.02359	0.04326	0.11102	-0.16687	-0.06331	-0.31197	0.43231	0.1116	0.07433	0.00799	-0.10899	-0.19794	0.55143	-0.14316	-0.01399	0.22564	0.05318
	13.5	-0.29348	-0.21675	-0.08805	-0.01351	0.04421	-0.023	-0.01209	-0.18848	-0.10833	-0.3651	0.38283	0.04778	0.11761	-0.02211	-0.09346	-0.22159	0.5784	-0.11929	-0.03302	0.22679	0.05346
	13.6	-0.32202	-0.18621	-0.09943	-0.0421	0.00347	-0.03154	0.12623	-0.0801	-0.02276	-0.28153	0.38375	0.10252	0.13888	-0.01208	-0.08609	-0.1797	0.65424	-0.05982	0.00031683	0.2303	0.05428
	13.7	-0.31878	-0.2073	-0.08952	-0.03782	-0.0495	0.03139	-0.11732	-0.4293	-0.31582	-0.53651	0.35931	-0.0301	0.13719	-0.03104	-0.1151	-0.17987	0.71339	-0.14699	-0.07576	0.28344	0.06681
	13.8	-0.29012	-0.21713	-0.05845	0.00396	-0.02719	0.09108	-0.02488	-0.13235	-0.14755	-0.37013	0.38035	0.06286	0.08809	-0.01152	-0.07214	-0.20623	0.69089	-0.10334	-0.0191	0.24331	0.05735
	13.9	-0.28811	-0.26364	-0.08301	0.01846	0.04008	-0.02699	0.16434	0.06335	0.08353	-0.21313	0.35044	-0.04278	0.1555	-0.04318	-0.02888	-0.18979	0.67286	-0.16705	0.01122	0.23155	0.05458
	14	-0.28354	-0.23992	-0.06295	-0.01177	0.01154	-0.02203	-0.02545	-0.22623	-0.17287	-0.35176	0.41046	0.04519	0.16008	-0.02677	-0.06712	-0.22225	0.59315	-0.14437	-0.03537	0.23628	0.05569
	14.1	-0.29144	-0.23488	-0.06469	0.01917	0.07192	-0.03546	-0.09432	-0.33133	-0.28432	-0.41902	0.37537	-0.04651	0.0915	-0.03032	-0.06014	-0.1508	0.64386	-0.14316	-0.0547	0.25276	0.05958
	14.2	-0.27054	-0.2538	-0.06782	-0.0617	-0.03384	-0.08665	-0.05801	-0.24846	-0.23134	-0.42997	0.43853	0.04261	0.12963	-0.02621	-0.06761	-0.1601	0.72049	-0.11712	-0.04344	0.26556	0.06259
	14.3	-0.24193	-0.19287	-0.06657	-0.02932	-0.04679	0.01237	0.07818	-0.20298	-0.13992	-0.32724	0.44588	-0.02247	0.11768	-0.05871	-0.0454	-0.15873	0.70842	-0.08866	-0.01439	0.24581	0.05794
	14.4	-0.22938	-0.20771	-0.07864	-0.03179	0.00997	-0.02666	-0.04654	-0.34635	-0.2459	-0.43464	0.28755	0.02801	0.03244	-0.01875	-0.0261	-0.10812	0.65692	-0.06207	-0.0471	0.23862	0.05624
	14.5	-0.22492	-0.18604	-0.08914	-0.0506	-0.0155	-0.01039	0.01353	-0.26729	-0.20433	-0.41463	0.3685	0.0357	0.0649	-0.02162	-0.0581	-0.1948	0.60542	-0.1214	-0.04282	0.23171	0.05461
	14.6	-0.27663	-0.17139	-0.13307	-0.04253	0.01347	-0.01543	0.40147	0.47811	0.49466	0.18917	0.39586	0.04754	0.10753	-0.06851	-0.08993	-0.23176	0.67058	-0.13949	0.09054	0.28229	0.06654
	14.7	-0.29735	-0.218	-0.09506	-0.05727	0.04496	-0.03363	-0.10005	-0.39591	-0.33167	-0.49772	0.39408	-0.01448	0.02347	-0.07791	-0.14301	-0.24652	0.59494	-0.17381	-0.09027	0.26085	0.06148
	14.8	-0.30634	-0.19133	-0.08799	-0.05682	-0.03376	-0.04919	-0.00277	-0.25721	-0.23085	-0.40352	0.44031	0.01665	0.06603	-0.02317	-0.10625	-0.18154	0.70654	-0.12386	-0.04584	0.25978	0.06123
	14.9	-0.28896	-0.28247	-0.07019	-0.07207	-0.05379	-0.04068	0.02881	-0.10938	-0.15987	-0.37569	0.40587	0.06581	0.10977	-0.03165	-0.06217	-0.19856	0.7497	-0.08235	-0.02599	0.2589	0.06102
	15	-0.31317	-0.29116	-0.12554	-0.04602	-0.04907	-0.02628	-0.01178	-0.18217	-0.22989	-0.4401	0.37332	0.00998	0.10786	-0.06422	-0.0555	-0.20292	0.79871	-0.11232	-0.04779	0.27575	0.06499
	15.1	-0.31256	-0.22128	-0.12046	0.00387	0.00867	0.02983	-0.07523	-0.36039	-0.27916	-0.51652	0.40425	0.06803	0.11533	-0.04666	-0.10109	-0.1642	0.81019	-0.14736	-0.05026	0.29662	0.06991
	15.2	-0.35047	-0.27301	-0.12276	-0.00625	0.01579	0.05687	0.16999	0.04453	0.01663	-0.20656	0.42934	0.09375	0.09778	-0.0473	-0.06667	-0.22426	0.79305	-0.06421	0.01979	0.26295	0.06198
	15.3	-0.32432	-0.24328	-0.11295	-0.07865	-0.01723	0.11019	-0.08445	-0.28721	-0.2666	-0.50543	0.42193	0.03239	0.10069	-0.03182	-0.07199	-0.20948	0.70232	-0.10001	-0.05366	0.27681	0.06524
	15.4	-0.31071	-0.22608	-0.05439	-0.06393	0.03303	0.03665	-0.11295	-0.36205	-0.27322	-0.50256	0.42469	0.05198	0.08872	-0.03744	-0.03309	-0.18019	0.74562	-0.11836	-0.04968	0.28488	0.06715
	15.5	-0.33642	-0.25931	-0.07328	-0.07169	0.02788	0.05098	0.41737	0.47365	0.47274	0.13147	0.36461	0.02176	0.06744	-0.05274	-0.09553	-0.23516	0.75312	-0.08871	0.08712	0.29478	0.06948
	15.6	-0.25018	-0.25017	0.01298	-0.08279	-0.06966	0.04482	0.04064	-0.08794	-0.07861	-0.35558	0.37818	0.03378	0.06649	-0.09793	-0.10505	-0.15249	0.74592	-0.11142	-0.01772	0.24694	0.05821
	15.7	-0.21311	-0.24172	-0.04517	-0.03948	-0.0423	0.03061	-0.16011	-0.39838	-0.31893	-0.52112	0.37797	0.04856	0.15159	-0.05348	-0.08687	-0.15428	0.71612	-0.14171	-0.06066	0.28043	0.0661
	15.8	-0.22887	-0.24993	-0.1047	-0.04108	0.02119	0.09015	-0.10719	-0.30493	-0.24608	-0.46651	0.41539	0.00163	0.0935	-0.08121	-0.08983	-0.21535	0.73336	-0.13386	-0.0508	0.27336	0.06443
	15.9	-0.25067	-0.26878	-0.01913	0.01576	-0.00881	0.16253	-0.15862	-0.33177	-0.28134	-0.49807	0.36142	0.01785	0.07877	-0.04698	-0.14435	-0.22131	0.75426	-0.12515	-0.05358	0.28354	0.06683
	16	-0.299	-0.23587	-0.10364	0.08085	0.03445	0.1219	-0.01163	-0.22538	-0.1823	-0.45396	0.38802	-0.00979	0.12547	-0.0551	-0.11036	-0.19826	0.77741	-0.11522	-0.02624	0.27598	0.06505
	16.1	-0.29186	-0.29813	-0.15303	-0.00376	-0.05749	0.11597	-0.14882	-0.37926	-0.35017	-0.55981	0.38213	0.05174	0.09154	-0.08865	-0.11928	-0.24317	0.79593	-0.17241	-0.07936	0.30721	0.07241
	16.2	-0.32179	-0.2939	-0.0718	0.06503	-0.14381	0.06221	0.01771	-0.07327	-0.08481	-0.35735	0.39949	0.04832	0.08854	-0.04581	-0.10795	-0.21995	0.82995	-0.09674	-0.017	0.27539	0.06491
	16.3	-0.27402	-0.2699	-0.13037	-0.0268	-0.02951	0.11933	-0.04259	-0.23369	-0.20022	-0.41945	0.39327	0.09339	0.07403	-0.05432	-0.09985	-0.21777	0.76678	-0.10218	-0.03633	0.27193	0.06409
	16.4	-0.24594	-0.29468	-0.06013	-0.02174	-0.06934	0.15559	0.14227	0.0152	0.09891	-0.19279	0.3618	-0.00817	0.10092	-0.04898	-0.09911	-0.212	0.75029	-0.12879	0.01352	0.24524	0.0578
	16.5	-0.24684	-0.26731	-0.1042	-0.0078	-0.0436	0.0352	0.0472	-0.11347	-0.11258	-0.35101	0.37526	0.05295	0.13588	-0.05878	-0.05114	-0.22104	0.74885	-0.12993	-0.01735	0.25283	0.05959
	16.6	-0.24531	-0.25925	-0.07372	-0.01735	-0.11252	-0.003	-0.12952	-0.32194	-0.23487	-0.47632	0.43858	-0.0155	0.11157	-0.04026	-0.08961	-0.18182	0.86025	-0.10582	-0.0498	0.2973	0.07007
	16.7	-0.296	-0.28566	-0.04052	0.01586	-0.00786	0.08273	-0.073	-0.30178	-0.24321	-0.46203	0.40143	0.06563	0.05897	-0.05689	-0.0911	-0.24319	0.73221	-0.12148	-0.04811	0.2761	0.06508
	16.8	-0.23178	-0.25323	-0.10447	0.03942	0.01949	0.04344	0.08292	-0.04211	-0.00893	-0.29219	0.41068	0.04039	0.10338	-0.06161	-0.10987	-0.22526	0.81098	-0.11929	0.00566	0.25959	0.06119
	16.9	-0.24989	-0.27217	-0.122	0.06141	-0.04175	0.14044	-0.17985	-0.41884	-0.34474	-0.53672	0.48595	0.04658	0.13447	-0.0592	-0.08052	-0.1991	0.8967	-0.12203	-0.04785	0.33212	0.07828
	17	-0.26696	-0.27661	-0.08153	0.05453	-0.01526	0.11216	-0.07325	-0.32739	-0.27574	-0.50774	0.44042	-0.06249	0.11351	-0.06416	-0.11088	-0.22343	0.84242	-0.13138	-0.04743	0.30488	0.07186
	17.1	-0.28798	-0.27123	-0.09562	0.01825	-0.00944	-0.01095	-0.11724	-0.4178	-0.27809	-0.53263	0.32086	0.0384	0.17375	-0.04045	-0.0513	-0.21192	0.77567	-0.13513	-0.06294	0.29184	0.06879
	17.2	-0.3288	-0.27987	-0.10502	0.07504	0.0622	0.05777	0.03798	-0.11434	0.00616	-0.32703	0.42355	0.05607	0.10118	-0.04186	-0.07734	-0.18193	0.838	-0.13785	0.00355	0.27509	0.06484
	17.3	-0.31637	-0.28154	-0.09941	-0.00629	0.01225	0.10422	-0.00829	-0.1649	-0.09953	-0.36994	0.39532	0.09561	0.08922	-0.07198	-0.08304	-0.2258	0.84768	-0.09492	-0.01543	0.28013	0.06603
	17.4	-0.34459	-0.2587	-0.07745	-0.01707	0.08361	0.00151	-0.14843	-0.42389	-0.34912	-0.54225	0.46156	0.02777	0.10114	-0.04334	-0.07572	-0.2214	0.81952	-0.1374	-0.06357	0.31762	0.07486
	17.5	-0.31846	-0.2752	-0.064	-0.06093	0.13372	0.04244	0.11914	-0.01386	0.05869	-0.2753	0.43026	-0.01244	0.13093	-0.02256	-0.12026	-0.19513	0.78943	-0.16124	0.01029	0.2658	0.06265
	17.6	-0.32322	-0.23989	-0.13786	-0.01385	0.168	-0.01647	-0.16184	-0.41564	-0.34801	-0.57381	0.38327	-0.00294	0.14183	-0.04094	-0.09783	-0.19156	0.82946	-0.12797	-0.06496	0.31645	0.07459
	17.7	-0.36369	-0.25168	-0.08485	-0.01841	0.14214	0.03046	0.01553	-0.08263	-0.07103	-0.33528	0.43215	0.09591	0.07594	-0.0611	-0.12609	-0.23029	0.83398	-0.12203	-0.00672	0.28	0.066
	17.8	-0.35717	-0.26038	-0.07448	-0.03942	0.12092	0.10489	0.07637	-0.00151	-0.01013	-0.27864	0.37131	0.02236	0.05387	-0.10757	-0.12986	-0.2079	0.86214	-0.11681	0.00155	0.27456	0.06471
	17.9	-0.36388	-0.28472	-0.0523	-0.02736	0.10345	0.11862	0.13473	0.05439	0.09756	-0.15046	0.3114	-0.02758	0.05121	-0.04541	-0.08966	-0.23202	0.81327	-0.09494	0.01757	0.25715	0.06061
	18	-0.38611	-0.32243	-0.06619	-0.03239	0.09491	0.05665	-0.04681	-0.29127	-0.21578	-0.42479	0.47308	0.10186	0.07548	-0.07085	-0.0712	-0.20098	0.75441	-0.11208	-0.03803	0.29011	0.06838
	18.1	-0.33842	-0.3039	-0.08883	-0.04172	0.10089	0.21244	0.38304	0.50813	0.5158	0.11491	0.39792	0.02711	0.12802	-0.06201	-0.11286	-0.21407	0.8078	-0.11696	0.10652	0.3121	0.07356
	18.2	-0.30364	-0.31345	-0.06052	-0.03573	0.03591	0.14701	-0.01918	-0.20978	-0.17227	-0.41162	0.42506	0.14363	0.07409	-0.07508	-0.13274	-0.20645	0.86452	-0.11277	-0.02017	0.29578	0.06972
	18.3	-0.26493	-0.24761	-0.07682	-0.05665	0.17154	0.06747	-0.18826	-0.42734	-0.3164	-0.54823	0.40749	0.0783	0.12995	-0.09322	-0.1398	-0.18957	0.77065	-0.1294	-0.05849	0.30637	0.07221
	18.4	-0.25755	-0.28782	-0.03115	-0.05831	0.07814	0.0587	-0.06509	-0.30799	-0.2224	-0.44621	0.35758	0.03864	0.08847	-0.04322	-0.12942	-0.17385	0.87763	-0.1388	-0.03681	0.29325	0.06912
	18.5	-0.2145	-0.31191	-0.061	-0.03682	0.12765	0.03979	-0.02365	-0.21375	-0.15215	-0.44981	0.44983	0.02921	0.06732	-0.06012	-0.13708	-0.17547	0.7568	-0.14149	-0.02818	0.27412	0.06461
	18.6	-0.21466	-0.32514	-0.09318	0.01752	-0.00137	0.02583	-0.10906	-0.27669	-0.22916	-0.46938	0.37277	0.00776	0.13845	-0.07017	-0.11468	-0.19649	0.83338	-0.15243	-0.04759	0.28846	0.06799
	18.7	-0.26507	-0.36274	-0.01726	-0.06515	0.01973	0.07579	-0.03025	-0.15338	-0.09991	-0.39201	0.36796	0.08035	0.12574	-0.01756	-0.14817	-0.18617	0.9416	-0.14007	-0.01481	0.29877	0.07042
	18.8	-0.25635	-0.29706	-0.07849	-0.02173	0.01394	0.01964	0.23141	0.12695	0.22276	-0.14961	0.39549	0.03173	0.10414	-0.0787	-0.07391	-0.19141	0.91131	-0.06112	0.04717	0.27797	0.06552
	18.9	-0.26653	-0.31799	-0.03362	-0.09895	0.15871	0.09612	-0.12201	-0.3797	-0.31822	-0.5405	0.40381	0.05859	0.10331	-0.09351	-0.11191	-0.2003	0.98049	-0.12483	-0.04484	0.33862	0.07981
	19	-0.27638	-0.32127	-0.05264	-0.04504	-0.02963	0.01792	0.12282	-0.01657	0.01583	-0.27318	0.2941	0.02338	0.12313	-0.05589	-0.08795	-0.2314	0.94195	-0.10189	0.00263	0.28075	0.06617
	19.1	-0.28738	-0.30825	-0.07425	-0.09542	0.01158	0.09526	-0.26221	-0.47766	-0.38389	-0.58289	0.4674	0.05661	0.15698	-0.08854	-0.1426	-0.20491	0.83795	-0.11636	-0.0777	0.3351	0.07898
	19.2	-0.27632	-0.31964	-0.05858	-0.10922	-0.00774	0.06922	-0.19744	-0.31544	-0.24906	-0.45531	0.40116	0.03306	0.10486	-0.06282	-0.13248	-0.27121	0.74562	-0.16058	-0.07011	0.28366	0.06686
	19.3	-0.31824	-0.32798	-0.08238	-0.03187	0.01658	0.00972	-0.24803	-0.40427	-0.30606	-0.51289	0.36109	-0.02415	0.11565	-0.07451	-0.08211	-0.18035	0.79593	-0.18261	-0.08203	0.30035	0.07079
	19.4	-0.35436	-0.34534	-0.14805	-0.04721	0.00682	0.01923	-0.28354	-0.43578	-0.34492	-0.56618	0.33206	-0.03894	0.12939	-0.10334	-0.11165	-0.26625	0.85767	-0.14641	-0.1026	0.32261	0.07604
	19.5	-0.32763	-0.30737	-0.081	-0.03498	-0.01853	0.02942	-0.13456	-0.26276	-0.10815	-0.39404	0.41057	-0.01003	0.12986	-0.05655	-0.1053	-0.23774	0.92844	-0.12763	-0.03933	0.30406	0.07167
	19.6	-0.25641	-0.27718	-0.08219	0.01778	-0.00999	0.03598	-0.27464	-0.45806	-0.33574	-0.57256	0.33795	-0.04669	0.15785	-0.08204	-0.09822	-0.24368	0.83641	-0.18353	-0.08528	0.31588	0.07445
	19.7	-0.27518	-0.34374	-0.10144	-0.07322	0.02725	-0.000318354	-0.06448	-0.13765	-0.05222	-0.34785	0.36991	0.06094	0.17897	-0.06871	-0.13025	-0.30122	0.79429	-0.1487	-0.03409	0.27378	0.06453
	19.8	-0.23754	-0.31713	-0.09182	-0.0346	-0.0166	0.02998	-0.24429	-0.45799	-0.30368	-0.52523	0.43009	0.02879	0.12365	-0.09762	-0.11833	-0.29133	0.88459	-0.14725	-0.07702	0.3265	0.07696
	19.9	-0.2738	-0.36204	-0.0683	-0.02823	0.03602	0.05337	-0.22222	-0.37447	-0.26155	-0.53057	0.3592	0.06496	0.11978	-0.07838	-0.13544	-0.22687	0.85061	-0.16019	-0.06878	0.31086	0.07327
	20	-0.28733	-0.29701	-0.09843	0.03001	0.01516	0.03206	-0.24746	-0.42856	-0.31702	-0.55291	0.31135	-0.0572	0.12558	-0.06343	-0.1318	-0.21689	0.93569	-0.15625	-0.07802	0.32616	0.07688

## Sheet: Figure 6 M
Calcium signal
Pre-LEAP2	LEAP2	Wash
-0.06324	0.15167	-0.33263
0.00837	-0.71947	-0.28392
-0.07857	0.06478	-0.06662
-0.13738	0.15633	-0.01786
-0.03041	0.32828	0.04247
-0.05023	0.62655	0.01678
-0.01636	0.30584	-0.01017
0.0112	0.35179	-0.21489
0.00341	0.37001	-0.16644
-0.03647	0.11427	-0.36683
-0.01559	0.25807	0.39211
-0.08304	0.0056	0.02617
-0.13907	0.10784	0.10229
-0.05859	0.11469	0.01987
-0.0897	0.04005	-0.13965
-0.02289	-0.02904	-0.18919
-0.03142	0.22206	0.47037
-0.03898	0.07462	-0.14108
