# Supplementary material for: Involvement of POMC neurons in LEAP2 regulation of food intake and body weight
Source: Front Endocrinol (Lausanne). 2022 Oct 28;13:932761. doi: 10.3389/fendo.2022.932761 (PMC9650057; doi:10.3389/fendo.2022.932761)
Supplement: Supplementary file 8 [file Table_7.xlsx]

## Sheet: Figure 7 D
Baseline	CNO	CNO+LEAP2
-38.2493	-40.2174	-42.8355
-45.3415	-45.2538	-44.6741
-44.4777	-51.7036	-51.5392
-49.5748	-57.8454	-63.1446
-47.4898	-58.3234	-58.9982
-41.27	-34.6772	-35.2798
-39.1238	-42.9464	-36.1556
-43.6467	-47.281	-47.5181

## Sheet: Figure 7 E
Baseline	CNO	CNO+LEAP2
2.04559	0.121368	0.049283
1.43342	0.051838	0.050573
1.39133	0.246827	0.097322
3.68434	0.115128	0.055978
1.74152	0.513783	0.339827
3.17968	0.132972	0.126531
3.04255	0	0
2.78481	0	0

## Sheet: Figure 7 F
2 h			4 h			12 h
hM4Di+Saline	hM4Di+CNO		hM4Di+Saline	hM4Di+CNO		hM4Di+Saline	hM4Di+CNO
0.02	0.36		0.78	1.22		3.03	3.16
0.44	0.48		1.18	1.33		2.14	1.96
0	0.82		0.64	1.84		3.56	3.67
0.32	0.26		1.38	2.07		3.05	3.75
0.5	0.36		1.11	1.39		3.37	3.03
0.01	0.05		0.95	1.2		3.32	3.43
0.11	0.37		0.47	1.27		3.01	3.09

## Sheet: Figure 7 G
Control+CNO	Control+CNO+LEAP2	hM4Di+CNO	hM4Di+CNO+LEAP2
1.12	0.71	1.22	1.06
1.05	0.24	1.33	0.91
0.29	0.65	1.39	0.86
0.6	0.64	1.2	0.89
1.23	0.64	1.27	0.99
1.43	0.31	1.04	1.05
0.72	0.26	0.83	1.05
0.35	0.12	0.96	1.27
