# Supplementary material for: Involvement of POMC neurons in LEAP2 regulation of food intake and body weight
Source: Front Endocrinol (Lausanne). 2022 Oct 28;13:932761. doi: 10.3389/fendo.2022.932761 (PMC9650057; doi:10.3389/fendo.2022.932761)
Supplement: Supplementary file 9 [file Table_8.xlsx]

## Sheet: Supplementary Figure 1 B
c-Fos positive cells
ARC		DMH		VMH		LH
AAV-GFP	AAV-LEAP2	AAV-GFP	AAV-LEAP2	AAV-GFP	AAV-LEAP2	AAV-GFP	AAV-LEAP2
26	65	30	31	28	19	23	31
13	43	29	24	20	6	14	25
18	55	36	34	12	8	24	20
32	33	43	27	18	15	25	26
24	58	18	25	15	16	19	17
28	55	22	23	13	13	17	15
