# Supplementary material for: Involvement of POMC neurons in LEAP2 regulation of food intake and body weight
Source: Front Endocrinol (Lausanne). 2022 Oct 28;13:932761. doi: 10.3389/fendo.2022.932761 (PMC9650057; doi:10.3389/fendo.2022.932761)
Supplement: Supplementary file 10 [file Table_9.xlsx]

## Sheet: Supplementary Figure 2 A
Total distance (mm)			Time in center area (s)
AAV-GFP	AAV-LEAP2		AAV-GFP	AAV-LEAP2
5915.79	7437		20.1	58.71
5765.84	5922.41		21.77	41.19
6501.54	6610.52		33.23	21.28
4256.65	6335.94		18.25	33.94
7789.67	4001.12		34.17	44
3285.6	8972.25		33.6	44
8665.15	6350.45		60.8	61.4
3814.51	2462.61		43	25.6
4744.89	2898.26		59.6	16.2
1961.53	3544.67		14.8	33

## Sheet: Supplementary Figure 2 B
AAV-GFP	AAV-LEAP2
7.26	64.58
10.76	73.74
11.23	77.05
16.86	32.77
6.32	53.81
33.23	28.16
72.77	23.45
73.09	28.08
51.02	21.76

## Sheet: Supplementary Figure 2 C
AAV-GFP	AAV-LEAP2
163.35	150.63
166.25	141.19
177.41	184.46
213.14	200.54
167.48	134.01
168.8	158.81
223.19	145.54
210.77	145.12
154.94	172.51
88.71	177.62

## Sheet: Supplementary Figure 2 D
AAV-GFP	AAV-LEAP2
184.23	153.66
166.52	186.64
137.49	142.72
181.27	72.95
57.28	113.29
94.05	143.17
124.27	137.18
151.6	78.28
163.15	99.88
136.39	120.92
