# Supplementary material for: Involvement of POMC neurons in LEAP2 regulation of food intake and body weight
Source: Front Endocrinol (Lausanne). 2022 Oct 28;13:932761. doi: 10.3389/fendo.2022.932761 (PMC9650057; doi:10.3389/fendo.2022.932761)
Supplement: Supplementary file 11 [file Table_10.xlsx]

## Sheet: Supplementary Figure 3 B
POMC/tdTomato (%)
90.7895
87.8049
94.9367
92
86.5385
