# Supplementary material for: Involvement of POMC neurons in LEAP2 regulation of food intake and body weight
Source: Front Endocrinol (Lausanne). 2022 Oct 28;13:932761. doi: 10.3389/fendo.2022.932761 (PMC9650057; doi:10.3389/fendo.2022.932761)
Supplement: Supplementary file 12 [file Table_11.xlsx]

## Sheet: Supplementary Figure 4 A
Total distance (mm)					Time in center area (s)
Ctrl+CNO	Ctrl+CNO+LEAP2	hM4Di+CNO	hM4Di+CNO+LEAP2		Ctrl+CNO	Ctrl+CNO+LEAP2	hM4Di+CNO	hM4Di+CNO+LEAP2
1969.11	1805.35	1718.12	1053.06		47.8	28.22	15.18	14.79
1759.32	1757.38	1797.39	2160.68		34.57	25.94	15.06	29.33
1804.03	3018.81	1763.26	1674.1		29.86	52.18	30.63	44.26
3124.72	2414.66	1544.64	2264.62		141.21	36.82	11.33	27.92
1534.09	1281.97	1598.4	2007.34		18.76	21.87	29.51	6.75
2216.2	2043.99	1438.67	2746.95		67.39	31.72	88.78	35.9
2658.48	1685.01	3098.52	866.013		32.37	7.47	88.27	17.03
1856.35	1409.19	1489.39	1802.77		19.48	75.38	20.82	35.67

## Sheet: Supplementary Figure 4 B
Ctrl+CNO	Ctrl+CNO+LEAP2	hM4Di+CNO	hM4Di+CNO+LEAP2
27.65	7.91	5.59	26.96
10.57	38.27	30.89	33.57
27.24	16.05	13.06	7.5
16.67	27.66	41.13	15.33
57.96	91.37	30.14	23.32
11.43	20.28	24.68	39.66
16.89	52.87	17.01	22.13
44.82	35.95	26.12	48.04
